# Supplementary material for: Diverging co-translational protein complex assembly pathways are governed by interface energy distribution
Source: Nat Commun. 2024 Mar 25;15:2638. doi: 10.1038/s41467-024-46881-w (PMC10963368; doi:10.1038/s41467-024-46881-w)
Supplement: Supplementary file 8 — Source Data [file 41467_2024_46881_MOESM8_ESM.xlsx]

## Sheet: Fig. 1b
NatA SeRP					NatA SeRP					NatA SeRP					NatA SeRP					NatB SeRP					NatB SeRP					NatB SeRP					NatB SeRP
SeRP Naa10-GFP					SeRP Naa10-GFP					SeRP Naa15-GFP					SeRP Naa15-GFP					SeRP Naa20-GFP					SeRP Naa20-GFP					SeRP Naa25-GFP					SeRP Naa25-GFP
Co-IP ORF:	YDL040C (Naa15)				Co-IP ORF:	YDL040C (Naa15)				Co-IP ORF:	YHR013C (Naa10)				Co-IP ORF:	YHR013C (Naa10)				Co-IP ORF:	YOL076W (Naa25)				Co-IP ORF:	YOL076W (Naa25)				Co-IP ORF:	YPR131C (Naa20)				Co-IP ORF:	YPR131C (Naa20)
nt	interactome RPKM rep1	interactome RPKM rep2	translatome RPKM rep1	translatome RPKM rep2	nt	ip/t rep1	ip/t rep2			nt	interactome RPKM rep1	interactome RPKM rep2	translatome RPKM rep1	translatome RPKM rep2	nt	ip/t rep1	ip/t rep2			nt	interactome RPKM rep1	interactome RPKM rep2	translatome RPKM rep1	translatome RPKM rep2	nt	ip/t rep1	ip/t rep2			nt	interactome RPKM rep1	interactome RPKM rep2	translatome RPKM rep1	translatome RPKM rep2	nt	ip/t rep1	ip/t rep2
1	0.0386709	0.0497141	0.138745	0.0845944	1	0.27872	0.587676			1	0.0148452	0.086111	0.195003	0.223093	1	0.0761282	0.385987			1	0	0.0788188	0	0.0436417	1	#DIV/0!	1.80604			1	0	0.0158543	1.46909	0.0396033	1	0	0.400328
2	0.0386709	0.0497141	0.150091	0.0892888	2	0.257649	0.556779			2	0.0148452	0.086111	0.244837	0.223093	2	0.0606332	0.385987			2	0	0.0788188	0	0.0436417	2	#DIV/0!	1.80604			2	0	0.0158543	1.46909	0.0396033	2	0	0.400328
3	0.0386709	0.0588108	0.150091	0.114638	3	0.257649	0.513011			3	0.0148452	0.0801549	0.272064	0.31623	3	0.0545652	0.253471			3	0	0.0788188	0	0.0436417	3	#DIV/0!	1.80604			3	0	0.0158543	1.46909	0.0426455	3	0	0.371769
4	0.0386709	0.0588108	0.150091	0.231703	4	0.257649	0.25382			4	0.0148452	0.0801549	0.272064	0.31623	4	0.0545652	0.253471			4	0	0.136611	0	0.0436417	4	#DIV/0!	3.13029			4	0.0833333	0.0158543	1.46909	0.0619524	4	0.0567244	0.255911
5	0.0386709	0.0588108	0.207549	0.250907	5	0.186322	0.234393			5	0.0231842	0.0801549	0.338596	0.310556	5	0.0684716	0.258101			5	0	0.114136	0	0.0436417	5	#DIV/0!	2.61531			5	0.0833333	0.00528476	1.39766	0.0647411	5	0.0596234	0.0816291
6	0.0386709	0.0588108	0.224096	0.243865	6	0.172564	0.241161			6	0.0732182	0.0983482	0.369266	0.367928	6	0.19828	0.267303			6	0	0.0916615	0	0.0436417	6	#DIV/0!	2.10032			6	0.0833333	0.00528476	1.381	0.0647411	6	0.060343	0.0816291
7	0.0303319	0.00909669	0.203609	0.238858	7	0.148971	0.0380841			7	0.0732182	0.0983482	0.3108	0.40963	7	0.23558	0.24009			7	0	0.0916615	0	0.0436417	7	#DIV/0!	2.10032			7	0.0833333	0.00528476	1.57544	0.0613946	7	0.0528953	0.0860785
8	0.0226344	0.00909669	0.202864	0.254079	8	0.111574	0.0358026			8	0.0154867	0.105853	0.202877	0.379616	8	0.0763353	0.278842			8	0	0.0916615	0	0.0680465	8	#DIV/0!	1.34704			8	0.0833333	0	2.06903	0.0801554	8	0.0402765	0
9	0.0160365	0.00909669	0.187828	0.264834	9	0.0853785	0.0343487			9	0.0226344	0.0744228	0.258795	0.310101	9	0.0874606	0.239995			9	0	0.0916615	0	0.0602944	9	#DIV/0!	1.52023			9	0.0833333	0.0105695	1.57839	0.0474118	9	0.0527965	0.22293
10	0.0160365	0.00909669	0.187828	0.281677	10	0.0853785	0.0322948			10	0.0154867	0.0667256	0.249293	0.336403	10	0.0621225	0.19835			10	0	0.0794026	0	0.0602944	10	#DIV/0!	1.31691			10	0.0833333	0.0105695	1.58212	0.0611697	10	0.052672	0.17279
11	0.0566568	0.00909669	0.172118	0.32596	11	0.329174	0.0279074			11	0.0488427	0.0595782	0.417846	0.321432	11	0.116892	0.185353			11	0	0.010373	0	0.0258405	11	#DIV/0!	0.401423			11	0.0833333	0.0202582	1.63579	0.0910432	11	0.0509439	0.222512
12	0.0566568	0.00909669	0.179544	0.32596	12	0.31556	0.0279074			12	0.0488427	0.0595782	0.407879	0.436897	12	0.119748	0.136367			12	0	0.0385282	0.0219957	0.0826895	12	0	0.465938			12	0.0833333	0.0202582	1.9744	0.0910432	12	0.042207	0.222512
13	0.0566568	0.00909669	0.179544	0.26775	13	0.31556	0.0339746			13	0.0488427	0.0395655	0.38145	0.440274	13	0.128045	0.0898657			13	0	0.0385282	0.0219957	0.0826895	13	0	0.465938			13	0.0833333	0.0202582	2.14864	0.0886528	13	0.0387842	0.228512
14	0.0699992	0.100064	0.179544	0.209629	14	0.389873	0.477337			14	0.0488427	0.0336794	0.387709	0.425595	14	0.125977	0.0791349			14	0	0.0535113	0.0219957	0.0826895	14	0	0.647136			14	0.0833333	0.0202582	1.85172	0.0716667	14	0.0450032	0.282673
15	0.0771469	0.0222363	0.155219	0.219871	15	0.497018	0.101134			15	0.0488427	0.0253408	0.333568	0.375166	15	0.146425	0.0675455			15	0	0.0535113	0.0219957	0.133103	15	0	0.402031			15	0.0833333	0.0202582	2.26999	0.0797288	15	0.0367109	0.254089
16	0.0771469	0.0222363	0.136006	0.202232	16	0.56723	0.109955			16	0.0488427	0.0253408	0.289099	0.361776	16	0.168948	0.0700454			16	0	0.0535113	0.0219957	0.149714	16	0	0.357423			16	0.0714286	0.0202582	2.24221	0.0820664	16	0.0318563	0.246852
17	0.0771469	0.0222363	0.124975	0.141813	17	0.617299	0.1568			17	0.0315232	0.0071474	0.256551	0.298325	17	0.122873	0.0239585			17	0	0.0535113	0.0219957	0.116122	17	0	0.460821			17	0.0714286	0.0251026	2.24221	0.0828387	17	0.0318563	0.30303
18	0.0771469	0.0222363	0.10425	0.147446	18	0.740017	0.15081			18	0.0315232	0.0148446	0.242244	0.290004	18	0.13013	0.0511875			18	0	0.0535113	0.0219957	0.116122	18	0	0.460821			18	0.0714286	0.0251026	2.24221	0.085881	18	0.0318563	0.292295
19	0.0688079	0.0222363	0.0853148	0.139779	19	0.806518	0.159082			19	0.0315232	0.0148446	0.178624	0.288477	19	0.176478	0.0514585			19	0	0.0149832	0.00905707	0.116122	19	0	0.12903			19	0.0714286	0.0251026	1.74654	0.149093	19	0.0408971	0.168369
20	0.0688079	0.0222363	0.0846394	0.13352	20	0.812954	0.16654			20	0.0315232	0.0148446	0.140386	0.249869	20	0.224546	0.0594095			20	0	0.0149832	0.00905707	0.0902813	20	0	0.165961			20	0.0714286	0.0145331	1.63543	0.0632497	20	0.0436757	0.229773
21	0.0688079	0.0222363	0.0920032	0.0910142	21	0.747886	0.244317			21	0.0315232	0.0148446	0.140386	0.194528	21	0.224546	0.0763107			21	0.0979483	0.0149832	0.0203784	0.130888	21	4.80647	0.114473			21	0.0714286	0	1.70137	0.0632497	21	0.0419831	0
22	0.0520133	0.0222363	0.0920032	0.144067	22	0.565342	0.154347			22	0.0315232	0.0148446	0.164996	0.174672	22	0.191054	0.0849855			22	0.0979483	0.0149832	0.0113213	0.0910196	22	8.65165	0.164615			22	0.0714286	0	1.7643	0.0602074	22	0.0404854	0
23	0.0353353	0.0222363	0.127418	0.124151	23	0.277318	0.179107			23	0.0153951	0.0148446	0.158737	0.186296	23	0.0969845	0.0796827			23	0.0979483	0	0.0113213	0.0614876	23	8.65165	0			23	0.0714286	0	1.7643	0.0889064	23	0.0404854	0
24	0.0276378	0.0177036	0.122327	0.124151	24	0.225934	0.142597			24	0.0153951	0.0076972	0.163858	0.143747	24	0.0939534	0.0535469			24	0	0	0.0113213	0.050003	24	0	0			24	0.0714286	0	1.71923	0.0477184	24	0.0415469	0
25	0.0204901	0.0177036	0.117963	0.175036	25	0.1737	0.101143			25	0.0153951	0.0076972	0.12114	0.134291	25	0.127085	0.0573171			25	0	0	0.0113213	0.050003	25	0	0			25	0.0714286	0	1.33846	0.0440001	25	0.0533663	0
26	0.0276378	0.0177036	0.148487	0.141833	26	0.18613	0.124819			26	0.0153951	0.0153944	0.0701272	0.127988	26	0.21953	0.12028			26	0	0.0192641	0.0113213	0.0406064	26	0	0.474409			26	0.214286	0	1.40096	0.0348225	26	0.152957	0
27	0.0276378	0.0448637	0.148008	0.141833	27	0.186731	0.316312			27	0.0153951	0.0153944	0.0565135	0.113833	27	0.272414	0.135236			27	0	0.0192641	0.0113213	0.0535267	27	0	0.359897			27	0.214286	0	1.40096	0.027876	27	0.152957	0
28	0.0276378	0.0752676	0.129243	0.157709	28	0.213844	0.477256			28	0.0153951	0.0153944	0.0565135	0.101584	28	0.272414	0.151543			28	0	0.0288961	0.0113213	0.0387607	28	0	0.7455			28	0.214286	0	0.908283	0.027876	28	0.235924	0
29	0.00714771	0.0952803	0.124879	0.150263	29	0.0572371	0.63409			29	0.0153951	0.0153944	0.0791603	0.0901231	29	0.194479	0.170815			29	0	0.0288961	0	0.0358895	29	#DIV/0!	0.805141			29	0.214286	0	0.908283	0.0250482	29	0.235924	0
30	0.00714771	0.12387	0.146741	0.150263	30	0.0487097	0.824354			30	0.00769753	0.0376307	0.116787	0.117544	30	0.0659111	0.320142			30	0	0.0288961	0	0.0488098	30	#DIV/0!	0.592015			30	0.142857	0	0.96854	0.0258595	30	0.147497	0
31	0.00714771	0.12387	0.146741	0.175812	31	0.0487097	0.704559			31	0.00769753	0.0299335	0.104894	0.104088	31	0.0733838	0.287579			31	0	0.0288961	0.0082337	0.0488098	31	0	0.592015			31	0.142857	0	1.05187	0.0258595	31	0.135812	0
32	0.107216	0.12387	0.134334	0.306003	32	0.798125	0.4048			32	0.0277111	0.0299335	0.1372	0.104088	32	0.201976	0.287579			32	0	0.0288961	0.0082337	0.0488098	32	0	0.592015			32	0.142857	0	0.960964	0.0286482	32	0.14866	0
33	0.00714771	0.134988	0.148202	0.227265	33	0.0482294	0.593967			33	0.0277111	0.0299335	0.122111	0.131997	33	0.226934	0.226774			33	0	0.00963204	0.0082337	0.0488098	33	0	0.197338			33	0	0	1.02763	0.0253017	33	0	0
34	0.00714771	0.124982	0.138992	0.176765	34	0.0514251	0.70705			34	0.0277111	0.0299335	0.117417	0.112902	34	0.236007	0.265128			34	0	0.00963204	0.0172908	0.0488098	34	0	0.197338			34	0	0	0.936722	0.0248337	34	0	0
35	0.00714771	0.124982	0.132689	0.17254	35	0.0538682	0.724364			35	0.0277111	0.0299335	0.124814	0.101556	35	0.22202	0.29475			35	0	0.00963204	0.0172908	0.0358895	35	0	0.26838			35	0	0	0.706685	0.0192561	35	0	0
36	0.0273634	0.134988	0.108105	0.134131	36	0.25312	1.00639			36	0.0300204	0.0299335	0.163222	0.140237	36	0.183923	0.21345			36	0	0.00963204	0.0561068	0.0358895	36	0	0.26838			36	0	0.00830462	0.623352	0.0258297	36	0	0.321515
37	0.0273634	0.0863858	0.103741	0.138826	37	0.263768	0.62226			37	0.0100068	0.0370809	0.158528	0.18376	37	0.0631232	0.20179			37	0	0.0208694	0.0561068	0.0538995	37	0	0.387191			37	0	0.00830462	0.623352	0.0258297	37	0	0.321515
38	0.0364605	0.0963921	0.0895576	0.129124	38	0.407118	0.746508			38	0.0100068	0.0370809	0.161814	0.119054	38	0.0618413	0.311464			38	0	0.0208694	0.111456	0.0628002	38	0	0.332315			38	0	0.00830462	0.623352	0.0227874	38	0	0.36444
39	0.0364605	0.0963921	0.113273	0.118882	39	0.321881	0.810824			39	0.0191039	0.0071474	0.16079	0.152807	39	0.118813	0.0467741			39	0	0.0208694	0.111456	0.0834725	39	0	0.250015			39	0	0.00830462	0.556685	0.0265057	39	0	0.313314
40	0.0293128	0.0880535	0.0877635	0.0985394	40	0.333998	0.893587			40	0.0302225	0.0071474	0.203765	0.239625	40	0.148321	0.0298275			40	0	0.0208694	0.111456	0.0834725	40	0	0.250015			40	0	0.00830462	0.494185	0.0265057	40	0	0.313314
41	0.0293128	0.0655117	0.0699988	0.0510834	41	0.418762	1.28244			41	0.0302225	0.0071474	0.197278	0.27416	41	0.153198	0.0260702			41	0	0.0208694	0.119689	0.0834725	41	0	0.250015			41	0	0.00830462	0.494185	0.0178859	41	0	0.464311
42	0.0293128	0.0620907	0.040687	0.0510834	42	0.720447	1.21548			42	0.0302225	0.0071474	0.288932	0.219834	42	0.104601	0.0325127			42	0	0.0112374	0.0661702	0.0834725	42	0	0.134624			42	0	0.00830462	0.360256	0.0156549	42	0	0.530481
43	0.0293128	0.0720971	0.040687	0.0567167	43	0.720447	1.27118			43	0.0302225	0.0071474	0.284949	0.258387	43	0.106063	0.0276616			43	0	0.0112374	0.0273542	0.0834725	43	0	0.134624			43	0	0	0.2	0.0156549	43	0	0
44	0.0293128	0.0597816	0.0416325	0.0692351	44	0.704085	0.863458			44	0.0302225	0.0071474	0.263042	0.258387	44	0.114896	0.0276616			44	0	0.0262205	0.0510032	0.0628002	44	0	0.417524			44	0	0	0.2	0.00868297	44	0	0
45	0.0181942	0.0740763	0.0321771	0.0692351	45	0.565438	1.06993			45	0.0302225	0.0071474	0.28448	0.23002	45	0.106238	0.0310729			45	0	0.0262205	0.0510032	0.0628002	45	0	0.417524			45	0	0	0.133333	0.00868297	45	0	0
46	0.0181942	0.0765779	0.0321771	0.0830296	46	0.565438	0.922296			46	0.0202157	0.0071474	0.237133	0.227238	46	0.0852504	0.0314534			46	0	0.0262205	0.0510032	0.0731363	46	0	0.358516			46	0	0	0.133333	0.00868297	46	0	0
47	0.00909708	0.0765779	0.0430078	0.0653901	47	0.211521	1.17109			47	0.0202157	0.0071474	0.220632	0.195851	47	0.0916265	0.0364941			47	0	0.0486953	0.0409398	0.0386824	47	0	1.25885			47	0	0	0.133333	0.00610872	47	0	0
48	0.00909708	0.0665716	0.0430078	0.0710234	48	0.211521	0.937319			48	0.0285547	0.0071474	0.219494	0.165407	48	0.130093	0.043211			48	0	0.0486953	0.0182971	0.0189497	48	0	2.56972			48	0	0	0.0666667	0.00573689	48	0	0
49	0	0.0498943	0.0511125	0.0812657	49	0	0.613965			49	0.0174361	0.015486	0.225753	0.170565	49	0.0772351	0.0907928			49	0	0.0374579	0.0273542	0.0103362	49	0	3.62396			49	0	0	0.0666667	0.0199994	49	0	0
50	0	0.0421971	0.03564	0.0703121	50	0	0.60014			50	0.00833899	0.015486	0.294604	0.175378	50	0.0283057	0.0883007			50	0	0.0374579	0.0273542	0.0103362	50	0	3.62396			50	0	0	0.0769231	0.0176091	50	0	0
51	0.0133424	0.0421971	0.0344939	0.11158	51	0.386804	0.378178			51	0.00833899	0.00833863	0.252924	0.186957	51	0.0329704	0.0446018			51	0	0.0374579	0.0273542	0.0103362	51	0	3.62396			51	0	0	0.226923	0.0198401	51	0	0
52	0.0133424	0.0279023	0.0574161	0.106459	52	0.232381	0.262095			52	0.0183458	0.0150095	0.351097	0.150167	52	0.0522528	0.0999522			52	0	0.0374579	0.0191205	0.0103362	52	0	3.62396			52	0	0	0.226923	0.0247204	52	0	0
53	0.0133424	0.0279023	0.0574161	0.120944	53	0.232381	0.230704			53	0.0183458	0.0293043	0.143111	0.163041	53	0.128193	0.179736			53	0	0.0224748	0.00905707	0.0103362	53	0	2.17438			53	0	0	0.401166	0.0247204	53	0	0
54	0.0133424	0.0153944	0.105341	0.128992	54	0.126659	0.119344			54	0.0183458	0.0293043	0.152101	0.130526	54	0.120615	0.22451			54	0	0.0224748	0.00905707	0.0516809	54	0	0.434875			54	0	0	0.401166	0.0389178	54	0	0
55	0.0133424	0.0076972	0.105341	0.122733	55	0.126659	0.0627151			55	0.0183458	0.0293043	0.160551	0.156313	55	0.114267	0.187472			55	0	0.0224748	0.00905707	0.0516809	55	0	0.434875			55	0	0	0.401166	0.0389178	55	0	0
56	0.0133424	0.0076972	0.128034	0.0955053	56	0.10421	0.0805944			56	0.0607988	0.0293043	0.17334	0.190376	56	0.350749	0.153929			56	0	0.0224748	0.00905707	0.0413447	56	0	0.543594			56	0	0	0.492075	0.0389178	56	0	0
57	0.0133424	0	0.122791	0.117014	57	0.10866	0			57	0.110833	0.037643	0.185033	0.200419	57	0.598989	0.187822			57	0	0.0224748	0.0446384	0.0413447	57	0	0.543594			57	0	0	0.492075	0.0277627	57	0	0
58	0.0133424	0	0.132312	0.116502	58	0.10084	0			58	0.110833	0.037643	0.152016	0.215891	58	0.729086	0.174361			58	0	0.0224748	0.072816	0.0671852	58	0	0.334519			58	0	0	0.554575	0.0327318	58	0	0
59	0.0383594	0	0.143143	0.141539	59	0.267979	0			59	0.110833	0.037643	0.139071	0.227352	59	0.796952	0.165571			59	0	0	0.0838857	0.0775214	59	0	0			59	0	0	0.812908	0.0260387	59	0	0
60	0.0383594	0	0.123505	0.131296	60	0.31059	0			60	0.102494	0.0459816	0.141717	0.250197	60	0.723229	0.183781			60	0	0	0.0838857	0.0775214	60	0	0			60	0	0.00830462	0.812908	0.0755729	60	0	0.109889
61	0.0383594	0	0.116571	0.0838161	61	0.329065	0			61	0.0524598	0.037643	0.127207	0.284487	61	0.412398	0.132319			61	0	0.012259	0.114076	0.089006	61	0	0.137732			61	0	0.00830462	1.7899	0.0783617	61	0	0.105978
62	0.0550373	0	0.111413	0.0759921	62	0.493992	0			62	0.042453	0.037643	0.132527	0.305719	62	0.320335	0.123129			62	0	0.012259	0.114076	0.089006	62	0	0.137732			62	0	0.00830462	1.86133	0.0837247	62	0	0.0991897
63	0.0550373	0	0.102449	0.0825887	63	0.537216	0			63	0.042453	0.037643	0.199287	0.305355	63	0.213025	0.123276			63	0	0.012259	0.114076	0.089006	63	0	0.137732			63	0.166667	0.00830462	1.70107	0.0542579	63	0.0979776	0.153058
64	0.0650441	0.0142948	0.0962602	0.11525	64	0.675712	0.124033			64	0.042453	0.037643	0.180979	0.330917	64	0.234574	0.113753			64	0	0.0347337	0.101137	0.0579975	64	0	0.598883			64	0.166667	0.00830462	1.77266	0.0548157	64	0.0940206	0.151501
65	0.0650441	0.0142948	0.104247	0.11525	65	0.623944	0.124033			65	0.00909708	0.037643	0.138911	0.31437	65	0.0654885	0.119741			65	0	0.0347337	0.0784946	0.0579975	65	0	0.598883			65	0.166667	0.00830462	1.68933	0.0565541	65	0.0986586	0.146844
66	0.0517017	0.0369282	0.0815537	0.137271	66	0.633959	0.269017			66	0.00909708	0.037643	0.149153	0.231583	66	0.0609914	0.162546			66	0	0.0347337	0.0784946	0.032157	66	0	1.08013			66	0.166667	0.00830462	1.62266	0.0543231	66	0.102712	0.152875
67	0.0266848	0.0369282	0.0841721	0.143018	67	0.317026	0.258206			67	0	0.0166773	0.173052	0.232376	67	0	0.0717685			67	0	0.0347337	0.038241	0.0424932	67	0	0.817395			67	0.416667	0	1.53175	0.0487456	67	0.27202	0
68	0.0100068	0.0369282	0.0841721	0.137271	68	0.118885	0.269017			68	0	0.0166773	0.179197	0.23194	68	0	0.0719032			68	0	0.0732619	0.226427	0.091303	68	0	0.802404			68	0.416667	0	1.61508	0.0518025	68	0.257984	0
69	0.0100068	0.0369282	0.0930347	0.172323	69	0.10756	0.214297			69	0	0.0250159	0.199853	0.204998	69	0	0.12203			69	0	0.0732619	0.0452853	0.0903633	69	0	0.810748			69	0.488095	0	1.76893	0.0624505	69	0.275927	0
70	0.0100068	0.0369282	0.10292	0.223182	70	0.0972289	0.165462			70	0	0.0250159	0.244871	0.21783	70	0	0.114841			70	0	0.0507871	0.0452853	0.0788787	70	0	0.643864			70	0.488095	0	1.85226	0.0624505	70	0.263513	0
71	0.0100068	0.0226334	0.103198	0.218488	71	0.0969673	0.103591			71	0	0.0250159	0.212024	0.247772	71	0	0.100963			71	0	0.064272	0.0452853	0.123669	71	0	0.51971			71	0.488095	0	1.94317	0.067521	71	0.251185	0
72	0.0177043	0.0226334	0.108871	0.252714	72	0.162618	0.0895613			72	0.00833899	0.0166773	0.20963	0.201613	72	0.0397795	0.0827192			72	0	0.052013	0.0656638	0.123669	72	0	0.420583			72	0.488095	0	1.85226	0.0487964	72	0.263513	0
73	0.0177043	0.0166773	0.16474	0.218175	73	0.107468	0.0764398			73	0.00833899	0.0166773	0.175205	0.197249	73	0.0475957	0.0845493			73	0	0.052013	0.0656638	0.123669	73	0	0.420583			73	0.488095	0	1.85226	0.0439912	73	0.263513	0
74	0.00769753	0.0166773	0.16474	0.202726	74	0.0467252	0.0822649			74	0.00833899	0.0166773	0.144905	0.188157	74	0.0575481	0.0886348			74	0	0.052013	0.0769851	0.113333	74	0	0.458941			74	0.488095	0	1.01797	0.0236585	74	0.479479	0
75	0.00769753	0.0166773	0.140672	0.197605	75	0.0547196	0.0843969			75	0.00833899	0	0.20017	0.18241	75	0.0416595	0			75	0	0.0134849	0.0769851	0.113333	75	0	0.118985			75	0.321429	0	0.678684	0.0188533	75	0.473606	0
76	0.00769753	0.0166773	0.166202	0.171317	76	0.0463144	0.0973476			76	0.00833899	0	0.238262	0.244449	76	0.0349992	0			76	0	0.0134849	0.0543424	0.0978283	76	0	0.137842			76	0.321429	0	0.473922	0.0188533	76	0.678231	0
77	0.00769753	0.0166773	0.150128	0.174243	77	0.0512733	0.0957127			77	0.00833899	0	0.216753	0.198886	77	0.0384723	0			77	0	0.0134849	0.0543424	0.0645228	77	0	0.208993			77	0.321429	0	0.473922	0.0164629	77	0.678231	0
78	0.00769753	0.00833863	0.143824	0.150501	78	0.0535205	0.0554059			78	0.00833899	0	0.221448	0.194834	78	0.0376567	0			78	0	0.0134849	0.0543424	0.0989768	78	0	0.136243			78	0.321429	0	0.473922	0.0164629	78	0.678231	0
79	0.00769753	0.00833863	0.139772	0.0864295	79	0.0550722	0.096479			79	0.00833899	0	0.119199	0.19447	79	0.0699583	0			79	0	0.0134849	0.0543424	0.124079	79	0	0.10868			79	0.0714286	0	0.473922	0.0198094	79	0.150718	0
80	0.0243755	0.0166773	0.139772	0.061592	80	0.174395	0.27077			80	0.00833899	0	0.119199	0.116987	80	0.0699583	0			80	0	0.0134849	0.0430211	0.0802285	80	0	0.168081			80	0.0714286	0	0.328089	0.0390877	80	0.217711	0
81	0.0243755	0.0250159	0.117637	0.0747789	81	0.207209	0.334531			81	0.00833899	0	0.210583	0.103413	81	0.0395995	0			81	0	0	0.0430211	0.0354383	81	0	0			81	0.0714286	0	0.565268	0.0283616	81	0.126362	0
82	0.0443891	0.0250159	0.0935029	0.0724988	82	0.474735	0.345053			82	0.0183458	0	0.137465	0.147313	82	0.133458	0			82	0	0	0.0226427	0.0649703	82	0	0			82	0.0714286	0	0.237179	0.0411393	82	0.301158	0
83	0.0443891	0.0476493	0.0708099	0.0701943	83	0.626877	0.678821			83	0.0183458	0	0.0617098	0.0990902	83	0.297291	0			83	0	0	0.0226427	0.076455	83	0	0			83	0	0	0.237179	0.0377927	83	0	0
84	0.0443891	0.0476493	0.0501799	0.0927314	84	0.8846	0.513842			84	0.0100068	0	0.0687514	0.0882594	84	0.14555	0			84	0	0	0.0100634	0.0867911	84	0	0			84	0	0	0.237179	0.0377927	84	0	0
85	0.0366916	0.0393107	0.0545439	0.0927314	85	0.672698	0.42392			85	0.0100068	0.00909669	0.075793	0.0825862	85	0.132028	0.110148			85	0	0	0.0100634	0.0971273	85	0	0			85	0	0	0.445513	0.0377927	85	0	0
86	0.0366916	0.0393107	0.0431974	0.0974258	86	0.849393	0.403494			86	0.0100068	0.00909669	0.049163	0.0825862	86	0.203543	0.110148			86	0	0	0.0100634	0.0720252	86	0	0			86	0	0	0.445513	0.040367	86	0	0
87	0.0366916	0.0393107	0.0613809	0.103685	87	0.597768	0.379136			87	0.0100068	0.00909669	0.0441075	0.0610966	87	0.226873	0.14889			87	0	0	0.0100634	0.0720252	87	0	0			87	0	0	0.445513	0.0418257	87	0	0
88	0.0366916	0.0393107	0.0566532	0.103685	88	0.647652	0.379136			88	0.0100068	0.00909669	0.0441075	0.0194927	88	0.226873	0.466671			88	0	0	0.0100634	0.0720252	88	0	0			88	0.166667	0	0.445513	0.0394354	88	0.374101	0
89	0.0366916	0.0393107	0.0623264	0.0979846	89	0.5887	0.401192			89	0.0100068	0.00909669	0.0338652	0.0194927	89	0.295489	0.466671			89	0	0	0.0201268	0.0436417	89	0	0			89	0.166667	0	0.445513	0.0286521	89	0.374101	0
90	0.0366916	0.0250159	0.0753524	0.0839015	90	0.486933	0.298158			90	0.0100068	0.00909669	0.0291708	0.0138195	90	0.343041	0.658252			90	0	0	0.0314482	0.0522552	90	0	0			90	0.166667	0	0.445513	0.0219591	90	0.374101	0
91	0.0366916	0.0250159	0.061533	0.147076	91	0.596291	0.170088			91	0.0100068	0.00909669	0.03543	0.018977	91	0.282438	0.479354			91	0	0	0.0314482	0.0522552	91	0	0			91	0.166667	0	0.445513	0.0219591	91	0.374101	0
92	0.0111187	0.0166773	0.0935954	0.154474	92	0.118795	0.107962			92	0	0.00909669	0.0274496	0.0146129	92	0	0.62251			92	0	0.0245179	0.0314482	0.0947484	92	0	0.258769			92	0.166667	0	0.445513	0.0243495	92	0.374101	0
93	0.0111187	0.00833863	0.100687	0.130291	93	0.110428	0.0640003			93	0.00909708	0.00909669	0.0419168	0.0146129	93	0.217027	0.62251			93	0	0.0245179	0.0213847	0.0947484	93	0	0.258769			93	0.166667	0	0.237179	0.0129019	93	0.702703	0
94	0.0111187	0.00833863	0.0959593	0.126379	94	0.115868	0.0659814			94	0.00909708	0.00909669	0.0419168	0.0622339	94	0.217027	0.146169			94	0	0.0245179	0.0304418	0.0947484	94	0	0.258769			94	0.166667	0	0.0833333	0.0129019	94	2	0
95	0.0111187	0	0.102263	0.127403	95	0.108726	0			95	0.00909708	0.00909669	0.0638239	0.0622339	95	0.142534	0.146169			95	0	0.0245179	0.0304418	0.0844122	95	0	0.290455			95	0.166667	0	0.15	0.0129019	95	1.11111	0
96	0.0111187	0	0.110368	0.126777	96	0.100742	0			96	0.00909708	0	0.0741516	0.0722712	96	0.122682	0			96	0	0.0694674	0.0304418	0.0947484	96	0	0.733178			96	0.166667	0.00415231	0.221429	0.0185184	96	0.752688	0.224226
97	0.0111187	0.00833863	0.110368	0.13241	97	0.100742	0.0629758			97	0.00909708	0	0.0741516	0.0722712	97	0.122682	0			97	0	0.0694674	0.0304418	0.104145	97	0	0.667027			97	0.166667	0.00415231	0.138095	0.0185184	97	1.2069	0.224226
98	0.0111187	0.0333545	0.116834	0.123875	98	0.095166	0.26926			98	0.00909708	0	0.0792727	0.0722712	98	0.114757	0			98	0	0.0694674	0.00905707	0.0926602	98	0	0.7497			98	0.166667	0.00415231	0.138095	0.0185184	98	1.2069	0.224226
99	0.0236271	0.0333545	0.101706	0.121954	99	0.232309	0.2735			99	0.00909708	0	0.0843939	0.0675434	99	0.107793	0			99	0	0.0245179	0.00905707	0.0926602	99	0	0.2646			99	0.166667	0.00415231	0.138095	0.0159442	99	1.2069	0.260428
100	0.0236271	0.0333545	0.098135	0.0981695	100	0.240762	0.339764			100	0.00909708	0	0.0878846	0.0774287	100	0.103512	0			100	0	0.0245179	0.00905707	0.0926602	100	0	0.2646			100	0.0909091	0.00415231	0.238095	0.0167164	100	0.381818	0.248397
101	0.0125085	0.0333545	0.0910435	0.0593626	101	0.13739	0.561877			101	0.00909708	0	0.103675	0.0921486	101	0.0877463	0			101	0.0419778	0.0245179	0.00905707	0.0915118	101	4.63481	0.267921			101	0.0909091	0.00415231	0.238095	0.0192907	101	0.381818	0.21525
102	0.0216056	0.00833863	0.058895	0.0689282	102	0.366849	0.120976			102	0.00909708	0	0.103675	0.0921486	102	0.0877463	0			102	0.0419778	0.0245179	0.00905707	0.0518897	102	4.63481	0.4725			102	0.0909091	0.0186854	0.238095	0.0251217	102	0.381818	0.743794
103	0.0216056	0.00833863	0.0762123	0.0791705	103	0.283492	0.105325			103	0.0202157	0	0.103362	0.0921486	103	0.195582	0			103	0.0419778	0	0.00905707	0.164648	103	4.63481	0			103	0.0909091	0.0186854	0.386447	0.028164	103	0.235243	0.663449
104	0.0216056	0.00833863	0.0793641	0.0791705	104	0.272233	0.105325			104	0.0222373	0	0.0684384	0.0798566	104	0.324924	0			104	0.0419778	0.0149832	0.0830231	0.0612863	104	0.505616	0.244478			104	0.0909091	0.0186854	0.477356	0.0349247	104	0.190443	0.53502
105	0.0216056	0.00833863	0.0793641	0.088986	105	0.272233	0.0937072			105	0.0313344	0	0.0684384	0.0643841	105	0.457848	0			105	0.0419778	0.0149832	0.0830231	0.0612863	105	0.505616	0.244478			105	0.0909091	0.0186854	0.637612	0.0535732	105	0.142577	0.348783
106	0.0216056	0.00833863	0.109376	0.100366	106	0.197535	0.0830819			106	0.0390319	0	0.0848261	0.0595704	106	0.46014	0			106	0.0419778	0.0149832	0.0830231	0.0509501	106	0.505616	0.294075			106	0.0909091	0.0186854	1.15898	0.0486086	106	0.0784389	0.384406
107	0.00909708	0.00833863	0.124571	0.103183	107	0.0730274	0.080814			107	0.0390319	0.0333545	0.0848261	0.080487	107	0.46014	0.414409			107	0.0419778	0.0149832	0.0830231	0.0612863	107	0.505616	0.244478			107	0.0909091	0.0366788	1.15898	0.05571	107	0.0784389	0.658387
108	0.00909708	0.00833863	0.107551	0.0984886	108	0.0845839	0.0846659			108	0.0390319	0.0400254	0.174361	0.0861602	108	0.223857	0.464546			108	0	0.0149832	0.0603805	0.0518897	108	0	0.28875			108	0.0909091	0.0386165	1.45225	0.0651411	108	0.0625988	0.592813
109	0.00909708	0	0.0882103	0.0808178	109	0.103129	0			109	0.0390319	0.0400254	0.175499	0.166986	109	0.222406	0.239694			109	0	0.0149832	0.0603805	0.0518897	109	0	0.28875			109	0.0909091	0.0386165	1.45225	0.0677154	109	0.0625988	0.570277
110	0.00909708	0.00909669	0.0801056	0.0803911	110	0.113564	0.113155			110	0.0573777	0.0066709	0.270777	0.184005	110	0.2119	0.0362538			110	0	0.0149832	0.0603805	0.0404051	110	0	0.370824			110	0.0909091	0.0344642	1.06415	0.0730784	110	0.0854285	0.471606
111	0.00909708	0.00909669	0.104527	0.0780439	111	0.0870312	0.116559			111	0.0573777	0.0233482	0.27641	0.298554	111	0.207582	0.0782042			111	0	0.0149832	0.0603805	0.0300689	111	0	0.498295			111	0.0588235	0.0344642	1.06415	0.089811	111	0.0552773	0.383741
112	0.00909708	0.0202149	0.109684	0.0893104	112	0.0829389	0.226344			112	0.046259	0.0233482	0.2585	0.304227	112	0.178952	0.0767459			112	0	0.0149832	0.105666	0.0300689	112	0	0.498295			112	0.0588235	0.0344642	1.14749	0.0850302	112	0.0512629	0.405317
113	0	0.0202149	0.136159	0.0893104	113	0	0.226344			113	0.0351404	0.0233482	0.253806	0.313544	113	0.138454	0.0744654			113	0	0	0.0754756	0.0300689	113	0	0			113	0.0588235	0.013149	1.20999	0.0627169	113	0.048615	0.209656
114	0	0.0202149	0.136159	0.0847014	114	0	0.23866			114	0.0351404	0.0233482	0.28338	0.308664	114	0.124004	0.0756426			114	0	0.0449495	0.0301902	0.0103362	114	0	4.34875			114	0.0588235	0.00415231	1.60999	0.0656505	114	0.0365366	0.0632488
115	0	0.0364589	0.145615	0.0744591	115	0	0.489651			115	0.0351404	0.0657994	0.330907	0.429489	115	0.106194	0.153204			115	0	0.0449495	0.0415116	0.0103362	115	0	4.34875			115	0.0588235	0.0080278	1.85302	0.0592617	115	0.0317446	0.135464
116	0	0.0364589	0.128813	0.0637047	116	0	0.572312			116	0.0587578	0.0657994	0.306184	0.497004	116	0.191904	0.132392			116	0	0.0449495	0.0213847	0.0103362	116	0	4.34875			116	0.0588235	0.0133126	1.7761	0.105426	116	0.0331195	0.126274
117	0.00769753	0.0364589	0.127504	0.140783	117	0.0603709	0.258973			117	0.0587578	0.0657994	0.344592	0.525723	117	0.170514	0.12516			117	0	0.0192641	0.0213847	0	117	0	#DIV/0!			117	0.0588235	0.0181569	2.3402	0.126384	117	0.0251361	0.143665
118	0.0368082	0.0364589	0.200268	0.156382	118	0.183795	0.23314			118	0.0587578	0.0324448	0.383623	0.571072	118	0.153166	0.0568139			118	0	0.0192641	0.0213847	0	118	0	#DIV/0!			118	0.0588235	0.0181569	2.52843	0.123037	118	0.0232648	0.147572
119	0.0368082	0.0455556	0.186085	0.159156	119	0.197803	0.286232			119	0.0510603	0.0415415	0.293263	0.561054	119	0.174111	0.0740419			119	0	0.0192641	0.0213847	0	119	0	#DIV/0!			119	0.0588235	0.0239702	2.45151	0.116738	119	0.0239948	0.205332
120	0.046815	0.0532528	0.190705	0.184933	120	0.245483	0.287958			120	0.0410535	0.0515479	0.303505	0.416362	120	0.135265	0.123806			120	0	0.0385282	0.0213847	0	120	0	#DIV/0!			120	0.0588235	0.0239702	2.46262	0.117578	120	0.0238866	0.203866
121	0.046815	0.033038	0.190705	0.184933	121	0.245483	0.178648			121	0.0410535	0.0515479	0.288768	0.421519	121	0.142168	0.122291			121	0	0.0385282	0.0213847	0.0232564	121	0	1.65667			121	0.0588235	0.0239702	2.32276	0.125944	121	0.0253249	0.190323
122	0.0754058	0.033038	0.197009	0.155364	122	0.382753	0.212649			122	0.0160365	0.0515479	0.224455	0.308905	122	0.0714466	0.166873			122	0	0.0385282	0.0213847	0.0232564	122	0	1.65667			122	0.0588235	0.0239702	2.32276	0.152588	122	0.0253249	0.157091
123	0.0845029	0.033038	0.164047	0.14128	123	0.515113	0.233847			123	0.0160365	0.044877	0.238495	0.312261	123	0.0672405	0.143716			123	0	0.0385282	0.0100634	0.0232564	123	0	1.65667			123	0.0588235	0.0292549	2.77081	0.150014	123	0.0212297	0.195015
124	0.0845029	0.033038	0.163735	0.208969	124	0.516094	0.1581			124	0.0160365	0.044877	0.224188	0.318642	124	0.0715314	0.140838			124	0	0.0192641	0.0372346	0.0638703	124	0	0.301612			124	0.0588235	0.0292549	2.69164	0.160809	124	0.0218541	0.181923
125	0.0845029	0.033038	0.244908	0.21409	125	0.345039	0.154318			125	0.0160365	0.044877	0.199554	0.282147	125	0.0803618	0.159056			125	0	0.0192641	0.0271712	0.0971758	125	0	0.198239			125	0.0588235	0.0292549	3.42422	0.149654	125	0.0171787	0.195483
126	0.0845029	0.0239413	0.237816	0.224418	126	0.355328	0.106682			126	0.0160365	0.0357803	0.215088	0.173433	126	0.0745579	0.206306			126	0	0.031523	0.0530485	0.107512	126	0	0.293205			126	0.0588235	0.0292549	3.42422	0.12886	126	0.0171787	0.227029
127	0.0845029	0.0239413	0.223633	0.242683	127	0.377864	0.0986524			127	0.0360501	0.0357803	0.214462	0.173433	127	0.168095	0.206306			127	0	0.012259	0.0530485	0.107512	127	0	0.114024			127	0.0588235	0.0239702	3.42422	0.118338	127	0.0171787	0.202557
128	0.0644893	0.0239413	0.231713	0.222312	128	0.278315	0.107692			128	0.0277111	0.0357803	0.153407	0.174067	128	0.180638	0.205555			128	0	0.012259	0.0530485	0.107512	128	0	0.114024			128	0	0.0198179	3.27037	0.0568764	128	0	0.348437
129	0.0268014	0.0167939	0.198487	0.233579	129	0.135028	0.0718981			129	0.0200136	0.019103	0.153407	0.0941169	129	0.130461	0.202972			129	0	0.012259	0.0530485	0.0945917	129	0	0.129599			129	0	0.00916025	1.63399	0.0338818	129	0	0.270359
130	0.00909708	0.0153944	0.17994	0.22332	130	0.0505562	0.0689343			130	0.0200136	0	0.13076	0.0850251	130	0.153056	0			130	0	0.012259	0.0530485	0.0945917	130	0	0.129599			130	0.133333	0.00528476	0.822269	0.0314915	130	0.162153	0.167816
131	0.00909708	0.0397688	0.191982	0.231932	131	0.047385	0.171468			131	0.0200136	0	0.10174	0.0741944	131	0.196713	0			131	0	0.0465062	0.0530485	0.0957402	131	0	0.485754			131	0.133333	0.00528476	0.750841	0.0284492	131	0.177579	0.185762
132	0.00909708	0.0397688	0.174059	0.237565	132	0.0522645	0.167402			132	0.0200136	0	0.0923513	0.0580055	132	0.216711	0			132	0	0.0465062	0.0530485	0.0957402	132	0	0.485754			132	0.133333	0.00528476	0.659932	0.0233397	132	0.202041	0.226428
133	0.0272912	0.0320717	0.166022	0.132297	133	0.164384	0.242422			133	0.0200136	0	0.0670017	0.063163	133	0.298703	0			133	0	0.0465062	0.0271712	0.0842556	133	0	0.551966			133	0.224242	0.00528476	0.659932	0.0233397	133	0.339796	0.226428
134	0.0181942	0.0320717	0.112727	0.113519	134	0.1614	0.282521			134	0.0200136	0	0.0215942	0.0580055	134	0.926805	0			134	0	0.0465062	0	0.0509501	134	#DIV/0!	0.91278			134	0.224242	0	0.569023	0.0233397	134	0.394083	0
135	0.0181942	0.0320717	0.0692324	0.105431	135	0.262798	0.304197			135	0.0200136	0	0.0168998	0.0488366	135	1.18425	0			135	0	0.0599911	0.038816	0.0218208	135	0	2.74926			135	0.224242	0	0.569023	0.0202974	135	0.394083	0
136	0.0181942	0.0320717	0.0605043	0.101718	136	0.300708	0.3153			136	0.0200136	0	0.0112665	0.0539941	136	1.77638	0			136	0	0.0599911	0.038816	0.0114846	136	0	5.22359			136	0.224242	0	0.478114	0.0175086	136	0.469015	0
137	0.0181942	0.0634047	0.0557766	0.0643415	137	0.326197	0.98544			137	0	0	0.00563326	0.0539941	137	0	0			137	0	0.0477321	0.038816	0.0114846	137	0	4.15617			137	0.224242	0	0.406685	0.0099146	137	0.551391	0
138	0.0181942	0.0634047	0.0348915	0.0907439	138	0.521449	0.698721			138	0	0	0.0183752	0.0384357	138	0	0			138	0	0.028468	0.038816	0.0218208	138	0	1.30463			138	0.224242	0	0.406685	0.00975525	138	0.551391	0
139	0.0181942	0.0634047	0.0697047	0.0851106	139	0.261018	0.744968			139	0	0	0.0183752	0.0384357	139	0	0			139	0	0.028468	0.038816	0.0218208	139	0	1.30463			139	0.224242	0.0116265	0.340018	0.015676	139	0.659501	0.741673
140	0.0181942	0.0634047	0.0697047	0.0851106	140	0.261018	0.744968			140	0	0	0.0183752	0.0384357	140	0	0			140	0	0.0327489	0.038816	0.0218208	140	0	1.50081			140	0.224242	0.0116265	0.273352	0.015676	140	0.820344	0.741673
141	0.0181942	0.0533983	0.0583582	0.146991	141	0.311767	0.363276			141	0	0	0.0183752	0.0384357	141	0	0			141	0	0.0327489	0.038816	0.0218208	141	0	1.50081			141	0.224242	0.0116265	0.0714286	0.015676	141	3.13939	0.741673
142	0.0181942	0.0533983	0.0639455	0.110773	142	0.284526	0.482051			142	0	0	0.0183752	0.0343834	142	0	0			142	0	0.0597186	0.116448	0.032157	142	0	1.85709			142	0.224242	0.0164708	0.154762	0.022369	142	1.44895	0.736323
143	0.0181942	0.0457011	0.0685872	0.0450519	143	0.26527	1.01441			143	0	0	0.0183752	0.0202002	143	0	0			143	0	0.0597186	0.116448	0.032157	143	0	1.85709			143	0.290909	0.0213152	0.154762	0.0209294	143	1.87972	1.01843
144	0	0.0380039	0.0789882	0.0624455	144	0	0.608594			144	0	0	0.04216	0.0150427	144	0	0			144	0	0.0597186	0.0258773	0.032157	144	0	1.85709			144	0.2	0.00968873	0.0833333	0.0246477	144	2.4	0.393088
145	0	0.0380039	0.0563887	0.0624455	145	0	0.608594			145	0	0	0.0341125	0.0265038	145	0	0			145	0	0.0462338	0.0258773	0.032157	145	0	1.43775			145	0.0666667	0.00968873	0.15	0.033053	145	0.444444	0.293127
146	0	0.00909669	0.0563887	0.0743379	146	0	0.122369			146	0	0	0.0284793	0.0213463	146	0	0			146	0	0.0911833	0.0563192	0.032157	146	0	2.83556			146	0.0666667	0.00968873	0.292857	0.0360953	146	0.227642	0.26842
147	0	0.00909669	0.0634803	0.0751203	147	0	0.121095			147	0	0	0.0284793	0.0114611	147	0	0			147	0	0.0449495	0.0563192	0.0424932	147	0	1.0578			147	0.0666667	0.00968873	0.718071	0.0294023	147	0.0928414	0.329523
148	0	0	0.0776634	0.0797293	148	0	0			148	0	0	0.0284793	0.0114611	148	0	0			148	0	0.0449495	0.0563192	0.032157	148	0	1.39781			148	0.0666667	0.00968873	0.718071	0.0347653	148	0.0928414	0.27869
149	0	0	0.0954832	0.0713648	149	0	0			149	0	0	0.0331737	0.0114611	149	0	0			149	0	0	0.0304418	0.0206724	149	0	0			149	0.0666667	0.00968873	0.789499	0.0409682	149	0.0844417	0.236494
150	0	0	0.0795809	0.076486	150	0	0			150	0	0	0.0284793	0.0161888	150	0	0			150	0	0	0.0304418	0.0206724	150	0	0			150	0.0666667	0.0213152	0.789499	0.0443147	150	0.0844417	0.480996
151	0	0	0.0800107	0.0684384	151	0	0			151	0	0	0.0791786	0.0213463	151	0	0			151	0	0	0.0304418	0.0206724	151	0	0			151	0.166667	0.0213152	0.957332	0.0537965	151	0.174095	0.396219
152	0	0	0.0800107	0.0675849	152	0	0			152	0	0.0177036	0.0901322	0.0534948	152	0	0.33094			152	0	0	0.0304418	0.0103362	152	0	0			152	0.266667	0.0213152	1.15733	0.0512223	152	0.230415	0.416131
153	0	0	0.0696957	0.0698894	153	0	0			153	0	0.0177036	0.0878561	0.0676779	153	0	0.261585			153	0	0.0393308	0.0304418	0.0103362	153	0	3.80516			153	0.266667	0.0261596	1.15733	0.0721465	153	0.230415	0.36259
154	0	0.00909669	0.0645382	0.103291	154	0	0.0880688			154	0	0.0248509	0.0765896	0.0934654	154	0	0.265884			154	0	0.0393308	0.0320592	0.0103362	154	0	3.80516			154	0.266667	0.0213152	1.33915	0.0744282	154	0.199131	0.286386
155	0	0.00909669	0.0852972	0.0848688	155	0	0.107185			155	0.00769753	0.0248509	0.167937	0.0991387	155	0.0458358	0.250669			155	0	0.0393308	0.0219957	0.0103362	155	0	3.80516			155	0.266667	0.0164708	1.33915	0.107171	155	0.199131	0.153688
156	0.034309	0.00909669	0.0868731	0.112747	156	0.394932	0.0806826			156	0.00769753	0.0248509	0.276335	0.156186	156	0.0278558	0.159111			156	0	0.0393308	0.0129387	0.0103362	156	0	3.80516			156	0.333333	0.0164708	1.66478	0.0998259	156	0.200227	0.164996
157	0.034309	0.00909669	0.101756	0.112747	157	0.337169	0.0806826			157	0.00769753	0.0248509	0.291983	0.202657	157	0.026363	0.122626			157	0	0.0393308	0.0129387	0	157	0	#DIV/0!			157	0.333333	0.0164708	1.66478	0.0939948	157	0.200227	0.175231
158	0.034309	0.00909669	0.105808	0.10148	158	0.324256	0.0896402			158	0.00769753	0.0248509	0.364813	0.202657	158	0.0211	0.122626			158	0	0.0393308	0.0129387	0.0218208	158	0	1.80244			158	0.266667	0.0164708	1.66478	0.0681809	158	0.160181	0.241576
159	0.034309	0.00909669	0.105808	0.0912377	159	0.324256	0.0997032			159	0.00769753	0.0248509	0.371854	0.274518	159	0.0207004	0.0905256			159	0	0.0168561	0.0129387	0.0218208	159	0	0.772476			159	0.266667	0.0164708	1.65837	0.0681809	159	0.1608	0.241576
160	0.034309	0.00909669	0.124785	0.0963588	160	0.274944	0.0944043			160	0.00769753	0.0248509	0.379902	0.291925	160	0.0202619	0.0851279			160	0	0.0168561	0.0129387	0.0218208	160	0	0.772476			160	0.266667	0.00484436	1.21808	0.0673696	160	0.218924	0.0719073
161	0.034309	0.0157676	0.120058	0.0865433	161	0.285771	0.182193			161	0.00769753	0.0248509	0.362291	0.291925	161	0.0212468	0.0851279			161	0	0	0.0301902	0.0436417	161	0	0			161	0.166667	0.00484436	1.21808	0.0686996	161	0.136828	0.0705152
162	0.034309	0.0307771	0.0970804	0.0921766	162	0.353408	0.333893			162	0.00769753	0.0148446	0.346196	0.26502	162	0.0222346	0.0560131			162	0	0	0.0301902	0.0436417	162	0	0			162	0.0666667	0.00484436	0.927169	0.0686996	162	0.0719035	0.0705152
163	0.0543226	0.0384743	0.0970804	0.100403	163	0.559563	0.383199			163	0.00769753	0.0148446	0.339623	0.279862	163	0.0226649	0.0530425			163	0	0	0.0301902	0.0436417	163	0	0			163	0.15	0.00484436	0.939073	0.0617277	163	0.159732	0.0784796
164	0.0543226	0.0384743	0.0970804	0.0689932	164	0.559563	0.557654			164	0.00769753	0.0148446	0.294244	0.253387	164	0.0261603	0.0585847			164	0	0	0.0301902	0.0436417	164	0	0			164	0.15	0.00484436	0.86215	0.0348541	164	0.173984	0.13899
165	0.0543226	0.0384743	0.0629263	0.0524918	165	0.863273	0.732959			165	0.00769753	0.0071474	0.286197	0.1995	165	0.0268959	0.0358266			165	0	0	0.0301902	0.0436417	165	0	0			165	0.221429	0	0.680332	0.0225836	165	0.325471	0
166	0.034309	0.047571	0.0577688	0.065636	166	0.593902	0.72477			166	0.00769753	0.0071474	0.183404	0.198984	166	0.0419703	0.0359194			166	0	0	0.0301902	0.0436417	166	0	0			166	0.276984	0	0.396999	0.0128482	166	0.697695	0
167	0.034309	0.0566677	0.0520955	0.0605149	167	0.658579	0.936426			167	0.00769753	0.0071474	0.0646118	0.162624	167	0.119135	0.0439505			167	0	0	0.0301902	0.032157	167	0	0			167	0.276984	0	0.30609	0.0109891	167	0.904911	0
168	0.060084	0.10114	0.046938	0.0695013	168	1.28007	1.45523			168	0	0	0.0555644	0.108341	168	0	0			168	0	0	0.126511	0.0218208	168	0	0			168	0.348413	0	0.222756	0.0109891	168	1.5641	0
169	0.060084	0.123377	0.0916609	0.0695013	169	0.655503	1.77517			169	0	0	0.0843567	0.103097	169	0	0			169	0	0	0.126511	0.0476613	169	0	0			169	0.348413	0	0.376603	0.0109891	169	0.925147	0
170	0.0457886	0.123377	0.0916609	0.0695013	170	0.499544	1.77517			170	0	0.00909669	0.0913982	0.120117	170	0	0.0757317			170	0	0	0.0963212	0.0361766	170	0	0			170	0.348413	0.00894344	0.376603	0.0209083	170	0.925147	0.427747
171	0.0457886	0.123377	0.100635	0.0606246	171	0.454999	2.03509			171	0	0.00909669	0.100744	0.0875144	171	0	0.103945			171	0	0.0134849	0.066131	0.0258405	171	0	0.52185			171	0.281746	0.00894344	0.453526	0.0188167	171	0.621235	0.475293
172	0.0457886	0.123377	0.0729437	0.0549914	172	0.627726	2.24357			172	0	0.00909669	0.110442	0.0913627	172	0	0.0995667			172	0	0.0342308	0.066131	0.0258405	172	0	1.3247			172	0.281746	0.0205699	0.314103	0.0325746	172	0.896987	0.631471
173	0.0257751	0.123377	0.0685797	0.0324583	173	0.375841	3.80108			173	0	0.0167939	0.110442	0.0965202	173	0	0.173993			173	0	0.0342308	0.066131	0	173	0	#DIV/0!			173	0.281746	0.0205699	0.314103	0.0356169	173	0.896987	0.577533
174	0.0257751	0.115038	0.0629064	0.0529429	174	0.409737	2.17287			174	0	0.0167939	0.128238	0.0697012	174	0	0.240941			174	0	0.0342308	0.066131	0	174	0	#DIV/0!			174	0.281746	0.0205699	0.314103	0.0417522	174	0.896987	0.492667
175	0.0257751	0.115038	0.0727916	0.0261178	175	0.354094	4.40458			175	0	0.0167939	0.14804	0.112079	175	0	0.14984			175	0.0734612	0.0342308	0.0402536	0.0197327	175	1.82496	1.73472			175	0.198413	0.0205699	0.321678	0.0478609	175	0.616805	0.429785
176	0.0257751	0.0999119	0.064687	0.032377	176	0.398458	3.08589			176	0	0.0167939	0.142406	0.152737	176	0	0.109953			176	0.0734612	0.0342308	0.0503171	0.0197327	176	1.45997	1.73472			176	0.198413	0.0205699	0.384178	0.0413538	176	0.51646	0.497413
177	0.0257751	0.0396717	0.0766639	0.032377	177	0.336209	1.2253			177	0	0.0167939	0.158282	0.159829	177	0	0.105074			177	0.0734612	0.0342308	0.0100634	0.0197327	177	7.29983	1.73472			177	0.198413	0.0205699	0.534178	0.0441425	177	0.371435	0.465988
178	0.0257751	0.00833863	0.0968641	0.0267438	178	0.266095	0.311797			178	0.00833899	0.0167939	0.276765	0.164404	178	0.0301302	0.10215			178	0.0734612	0.0746853	0.0431289	0.0404051	178	1.70329	1.84841			178	0.198413	0.0205699	0.605607	0.0467168	178	0.327626	0.440311
179	0.016678	0.00833863	0.102537	0.0267438	179	0.162653	0.311797			179	0.00833899	0.0258906	0.173706	0.336611	179	0.0480062	0.0769154			179	0	0.0746853	0.0733191	0.0404051	179	0	1.84841			179	0.126984	0.0205699	0.605607	0.0495056	179	0.209681	0.415507
180	0	0.00833863	0.0816296	0.0267438	180	0	0.311797			180	0.0174361	0.0258906	0.195215	0.257701	180	0.0893171	0.100467			180	0	0.0746853	0.0733191	0.0404051	180	0	1.84841			180	0.126984	0.0205699	0.605607	0.0762777	180	0.209681	0.269671
181	0	0.0250159	0.0816296	0.0267438	181	0	0.935391			181	0.0174361	0.0251325	0.145142	0.278933	181	0.120131	0.0901024			181	0.0489741	0.0715735	0.0963212	0.0404051	181	0.508446	1.7714			181	0.126984	0.0205699	0.677035	0.0360519	181	0.187559	0.570564
182	0	0.0250159	0.0816296	0.0267438	182	0	0.935391			182	0.0174361	0.0251325	0.132467	0.286024	182	0.131626	0.0878685			182	0.0489741	0.225686	0.126511	0.0404051	182	0.387112	5.58559			182	0.132479	0.00894344	0.677035	0.0260123	182	0.195675	0.343816
183	0	0.0250159	0.0721742	0.0267438	183	0	0.935391			183	0.0174361	0.0251325	0.198644	0.275194	183	0.0877756	0.0913267			183	0.0489741	0.0638678	0.126511	0.0404051	183	0.387112	1.58069			183	0.132479	0	0.677035	0.0323114	183	0.195675	0
184	0	0.0250159	0.0681738	0.0455213	184	0	0.549542			184	0.0174361	0.0251325	0.19301	0.365098	184	0.0903375	0.0688376			184	0.0489741	0.0638678	0.126511	0.0404051	184	0.387112	1.58069			184	0.0769231	0	1.06037	0.0222043	184	0.0725437	0
185	0	0.0250159	0.0681738	0.0238987	185	0	1.04675			185	0.0174361	0.0251325	0.176623	0.324016	185	0.0987193	0.0775657			185	0.146922	0.0431219	0.19408	0.0300689	185	0.75702	1.4341			185	0.0769231	0	1.06037	0.0306792	185	0.0725437	0
186	0.0171545	0.0250159	0.0567127	0.0483339	186	0.302481	0.517564			186	0.0174361	0.0174353	0.191559	0.299604	186	0.0910218	0.0581946			186	0.146922	0.0431219	0.19408	0.0206724	186	0.75702	2.08597			186	0.0769231	0	0.96946	0.0278904	186	0.0793463	0
187	0.0171545	0.00833863	0.0764115	0.0436395	187	0.224501	0.19108			187	0.0499256	0.0174353	0.353046	0.332569	187	0.141414	0.0524262			187	0.0979483	0.0431219	0.0833825	0.0206724	187	1.17469	2.08597			187	0.0769231	0	1.13613	0.0278904	187	0.0677064	0
188	0.0171545	0	0.112972	0.0818652	188	0.151847	0			188	0.0499256	0.0174353	0.301806	0.429759	188	0.165423	0.04057			188	0	0.029637	0.0100634	0	188	0	#DIV/0!			188	0.0769231	0	1.30279	0.0352454	188	0.0590447	0
189	0.0171545	0	0.145273	0.0818652	189	0.118085	0			189	0.0499256	0.0174353	0.282218	0.362196	189	0.176905	0.0481378			189	0	0.010373	0.0100634	0	189	0	#DIV/0!			189	0.315018	0	1.43213	0.0331086	189	0.219965	0
190	0.0171545	0	0.15086	0.0818652	190	0.113711	0			190	0.0487344	0.00833863	0.298492	0.348083	190	0.163269	0.0239558			190	0	0.010373	0	0	190	#DIV/0!	#DIV/0!			190	0.315018	0	1.43213	0.0331086	190	0.219965	0
191	0.0171545	0	0.15086	0.0818652	191	0.113711	0			191	0.0396373	0.00833863	0.288249	0.3339	191	0.13751	0.0249734			191	0.0734612	0.010373	0	0	191	#DIV/0!	#DIV/0!			191	0.648352	0	1.50356	0.0277456	191	0.431212	0
192	0.0171545	0	0.15086	0.0818652	192	0.113711	0			192	0.0396373	0.00833863	0.312333	0.327106	192	0.126907	0.0254921			192	0.0734612	0.010373	0	0	192	#DIV/0!	#DIV/0!			192	0.648352	0	1.30296	0.0305343	192	0.497598	0
193	0.0171545	0	0.146496	0.0845721	193	0.117099	0			193	0.0396373	0	0.250879	0.400189	193	0.157993	0			193	0.0734612	0.010373	0	0	193	#DIV/0!	#DIV/0!			193	0.648352	0	1.1363	0.0305343	193	0.570583	0
194	0.0171545	0	0.157327	0.0892665	194	0.109037	0			194	0.0253419	0	0.219128	0.373083	194	0.115649	0			194	0.0734612	0	0	0	194	#DIV/0!	#DIV/0!			194	0.315018	0	1.1363	0.0292305	194	0.277233	0
195	0.0171545	0	0.154963	0.0612831	195	0.1107	0			195	0.0253419	0	0.23415	0.331823	195	0.108229	0			195	0	0	0	0	195	#DIV/0!	#DIV/0!			195	0.238095	0.00830462	0.987944	0.0356438	195	0.241001	0.232989
196	0.00714771	0	0.137628	0.0364455	196	0.0519349	0			196	0.0253419	0	0.200351	0.321379	196	0.126488	0			196	0	0	0	0.00939653	196	#DIV/0!	0			196	0.238095	0.00830462	1.0863	0.0295592	196	0.219181	0.280948
197	0.00714771	0	0.0925573	0.0313243	197	0.0772246	0			197	0.0253419	0	0.121101	0.316651	197	0.209262	0			197	0	0	0	0.0208812	197	#DIV/0!	0			197	0.238095	0.0199311	1.0863	0.0737504	197	0.219181	0.270251
198	0.00714771	0	0.0859385	0.0458343	198	0.0831723	0			198	0.00714771	0	0.191744	0.222386	198	0.0372773	0			198	0	0	0	0.0208812	198	#DIV/0!	0			198	0.238095	0.0199311	1.31157	0.0402853	198	0.181534	0.494749
199	0.00714771	0	0.0845434	0.0458343	199	0.0845448	0			199	0.00714771	0.0100064	0.161074	0.322327	199	0.0443752	0.0310441			199	0	0	0	0.0208812	199	#DIV/0!	0			199	0.309524	0.0293682	1.4074	0.0378949	199	0.219925	0.77499
200	0	0	0.0685551	0.0458343	200	0	0			200	0.00714771	0.0100064	0.149338	0.319963	200	0.0478625	0.0312735			200	0.0534263	0.0584344	0.0129387	0.0452861	200	4.1292	1.29034			200	0.409524	0.0293682	1.24074	0.0404301	200	0.330065	0.726393
201	0	0	0.0456329	0.0458343	201	0	0			201	0.0214431	0.0100064	0.240903	0.308616	201	0.0890113	0.0324233			201	0.0534263	0.0584344	0.0129387	0.0452861	201	4.1292	1.29034			201	0.31978	0.0293682	1.3074	0.0330751	201	0.244592	0.887922
202	0.0100068	0	0.0412688	0.1078	202	0.242478	0			202	0.0214431	0.0100064	0.26062	0.323229	202	0.0822774	0.0309575			202	0.0534263	0.0696717	0.0355813	0.0840468	202	1.50153	0.828964			202	0.31978	0.00943707	1.15356	0.0330751	202	0.277212	0.285322
203	0.0300204	0	0.0469421	0.070871	203	0.639519	0			203	0.0214431	0.0100064	0.246394	0.305046	203	0.0870277	0.0328028			203	0.0534263	0.0247222	0.0355813	0.0840468	203	1.50153	0.294149			203	0.248352	0.00943707	1.15356	0.0361174	203	0.215292	0.261289
204	0.0300204	0	0.0696351	0.0671155	204	0.43111	0			204	0.0142954	0.0177036	0.2417	0.257959	204	0.0591453	0.0686294			204	0.0534263	0.0247222	0.0355813	0.0840468	204	1.50153	0.294149			204	0.248352	0.00943707	1.23689	0.0419875	204	0.200787	0.224759
205	0.0300204	0	0.0866549	0.0902744	205	0.346436	0			205	0.0142954	0.0177036	0.228556	0.196928	205	0.0625468	0.0898984			205	0.0534263	0.0247222	0.0355813	0.0840468	205	1.50153	0.294149			205	0.248352	0.00943707	1.16546	0.047136	205	0.213093	0.200209
206	0.0300204	0	0.0866549	0.0571861	206	0.346436	0			206	0.0526956	0.0177036	0.177856	0.203031	206	0.296282	0.0871961			206	0.0534263	0.0247222	0.0355813	0.0467216	206	1.50153	0.529139			206	0.248352	0.00943707	1.10664	0.0499248	206	0.22442	0.189026
207	0.0300204	0	0.0630163	0.0571861	207	0.47639	0			207	0.0526956	0.0277099	0.168965	0.228568	207	0.311872	0.121233			207	0.0534263	0.0247222	0.0226427	0.0373251	207	2.35954	0.662349			207	0.248352	0.0139088	1.10664	0.047643	207	0.22442	0.291938
208	0.034114	0	0.0630163	0.079833	208	0.541353	0			208	0.0526956	0.0277099	0.105211	0.193267	208	0.500856	0.143376			208	0.0534263	0.0439863	0.0226427	0.0244049	208	2.35954	1.80236			208	0.248352	0.0139088	1.02972	0.0450688	208	0.241185	0.308613
209	0.034114	0	0.0724717	0.096619	209	0.470722	0			209	0.0526956	0.0177036	0.097316	0.120976	209	0.541489	0.146339			209	0.0534263	0.0439863	0.0226427	0.0129202	209	2.35954	3.40445			209	0.248352	0.0139088	0.952793	0.0436744	209	0.260656	0.318466
210	0.0441208	0	0.0397789	0.096619	210	1.10915	0			210	0.0526956	0.0254007	0.0979419	0.0959824	210	0.538029	0.26464			210	0.0534263	0.0305015	0	0	210	#DIV/0!	#DIV/0!			210	0.148352	0.00862403	0.89535	0.0385259	210	0.165691	0.22385
211	0.0691378	0	0.0397789	0.121969	211	1.73805	0			211	0.0693736	0.0254007	0.144886	0.105074	211	0.478816	0.241741			211	0	0.0305015	0	0	211	#DIV/0!	#DIV/0!			211	0.148352	0.0250949	0.374838	0.0519265	211	0.395776	0.483277
212	0.0682281	0	0.0863882	0.110076	212	0.789785	0			212	0.0895893	0.0254007	0.157746	0.121263	212	0.567935	0.209468			212	0	0.0979257	0	0	212	#DIV/0!	#DIV/0!			212	0.461483	0.0250949	0.649838	0.0487393	212	0.710151	0.514879
213	0.0782349	0.0076972	0.0807149	0.15207	213	0.969274	0.0506163			213	0.0895893	0.0599104	0.157746	0.17138	213	0.567935	0.349576			213	0	0.0979257	0	0	213	#DIV/0!	#DIV/0!			213	0.480963	0.0250949	0.649838	0.0579169	213	0.740129	0.433291
214	0.0782349	0.0076972	0.0972189	0.140177	214	0.804729	0.0549105			214	0.0770808	0.0599104	0.157746	0.17138	214	0.48864	0.349576			214	0	0.0462338	0.00905707	0	214	0	#DIV/0!			214	0.687374	0.0250949	0.82408	0.0637479	214	0.83411	0.393658
215	0.0782349	0.0076972	0.0726348	0.104855	215	1.0771	0.0734077			215	0.0627854	0.0599104	0.142567	0.17138	215	0.440392	0.349576			215	0	0.0269697	0.00905707	0	215	0	#DIV/0!			215	0.787374	0.0250949	0.852489	0.0576634	215	0.923617	0.435196
216	0.0782349	0.021992	0.0674773	0.124913	216	1.15942	0.176058			216	0.0949501	0.0599104	0.136934	0.191347	216	0.693401	0.313098			216	0	0.0494445	0.0191205	0	216	0	#DIV/0!			216	0.787374	0.0303796	0.702489	0.0576634	216	1.12083	0.526845
217	0.0782349	0.021992	0.0943823	0.209583	217	0.828915	0.104932			217	0.0767559	0.0505455	0.143349	0.181462	217	0.535446	0.278546			217	0	0.0494445	0.0191205	0	217	0	#DIV/0!			217	0.787374	0.0303796	0.702489	0.0422862	217	1.12083	0.71843
218	0.0782349	0.021992	0.154969	0.185798	218	0.504843	0.118365			218	0.0767559	0.0505455	0.104514	0.213201	218	0.734407	0.237078			218	0	0.0663005	0.0191205	0	218	0	#DIV/0!			218	0.787374	0.0386843	0.702489	0.0333107	218	1.12083	1.16132
219	0.0691378	0.0291394	0.154969	0.180677	219	0.446141	0.161279			219	0.0690584	0.0505455	0.108583	0.19029	219	0.635999	0.265623			219	0	0.162139	0.109691	0.0129202	219	0	12.5493			219	0.640005	0.0386843	0.810676	0.0333107	219	0.789471	1.16132
220	0.0607988	0.0291394	0.181037	0.237635	220	0.335836	0.122622			220	0.0634991	0.0505455	0.243588	0.17247	220	0.260682	0.293067			220	0	0.234059	0.109691	0.0129202	220	0	18.1157			220	0.640005	0.0342125	0.685676	0.0333107	220	0.933393	1.02707
221	0.0607988	0.0291394	0.20373	0.21698	221	0.298428	0.134295			221	0.0523804	0.0505455	0.153456	0.233257	221	0.341339	0.216694			221	0	0.234059	0.109691	0.0129202	221	0	18.1157			221	0.417783	0.0513728	0.594767	0.0424617	221	0.702431	1.20986
222	0.0607988	0.0458166	0.172212	0.271801	222	0.353046	0.168567			222	0.098169	0.0394273	0.211837	0.233257	222	0.463419	0.169029			222	0	0.234059	0.0191205	0.0129202	222	0	18.1157			222	0.417783	0.0513728	0.755024	0.0394194	222	0.553338	1.30324
223	0.0100068	0.04264	0.27393	0.251146	223	0.0365305	0.169782			223	0.072394	0.0537221	0.191352	0.271833	223	0.378329	0.197629			223	0	0.189109	0.0191205	0.0129202	223	0	14.6367			223	0.326874	0.0465284	0.845933	0.0360729	223	0.386407	1.28984
224	0.0100068	0.0917621	0.211524	0.220419	224	0.0473081	0.416308			224	0.072394	0.0446254	0.199318	0.19492	224	0.363208	0.228942			224	0	0.204092	0.0100634	0.0301472	224	0	6.76985			224	0.235965	0.0513728	0.762599	0.0410375	224	0.309422	1.25185
225	0.0100068	0.0917621	0.206366	0.220419	225	0.0484904	0.416308			225	0.072394	0.0446254	0.202519	0.205951	225	0.357468	0.21668			225	0	0.17038	0	0.0531165	225	#DIV/0!	3.20767			225	0.289811	0.0479125	0.845933	0.0352064	225	0.342594	1.3609
226	0.0100068	0.0840649	0.213458	0.214159	226	0.0468795	0.392534			226	0.072394	0.0446254	0.183741	0.201587	226	0.393999	0.22137			226	0	0.114996	0	0.0531165	226	#DIV/0!	2.16497			226	0.206478	0.0479125	0.677185	0.0300273	226	0.304906	1.59563
227	0.0100068	0.0840649	0.201481	0.164484	227	0.0496662	0.511082			227	0.0814911	0.0303306	0.174176	0.195284	227	0.467866	0.155316			227	0	0.0981398	0	0.0401963	227	#DIV/0!	2.44151			227	0.268978	0.0384754	0.610518	0.0326015	227	0.440573	1.18017
228	0.0100068	0.0840649	0.18545	0.123942	228	0.0539596	0.678261			228	0.0714843	0.0446254	0.195301	0.170384	228	0.366022	0.26191			228	0	0.075665	0	0.0401963	228	#DIV/0!	1.88239			228	0.340406	0.0550847	0.610518	0.0326015	228	0.55757	1.68963
229	0.0100068	0.103601	0.175564	0.109635	229	0.0569978	0.944962			229	0.0714843	0.0362868	0.183408	0.180699	229	0.389755	0.200813			229	0	0.0419529	0	0.0401963	229	#DIV/0!	1.0437			229	0.340406	0.0550847	0.754108	0.0345701	229	0.451403	1.59342
230	0	0.117896	0.168473	0.0589359	230	0	2.00041			230	0.0643366	0.0544802	0.15712	0.183941	230	0.409475	0.296183			230	0	0.0149832	0	0.0229693	230	#DIV/0!	0.652313			230	0.340406	0.0550847	0.754108	0.0308517	230	0.451403	1.78547
231	0	0.15125	0.115408	0.0581535	231	0	2.60088			231	0.0810145	0.0711574	0.174239	0.164921	231	0.464962	0.431463			231	0	0.0149832	0	0.0229693	231	#DIV/0!	0.652313			231	0.340406	0.0550847	0.754108	0.0308517	231	0.451403	1.78547
232	0	0.160145	0.0996489	0.0412537	232	0	3.88196			232	0.052662	0.0711574	0.151706	0.19549	232	0.347132	0.363995			232	0	0.0149832	0.0362283	0.0229693	232	0	0.652313			232	0.340406	0.0550847	0.754108	0.0254191	232	0.451403	2.16706
233	0	0.164116	0.0858294	0.0339378	233	0	4.83579			233	0.0435649	0.0711574	0.115858	0.180725	233	0.37602	0.393732			233	0	0	0.0362283	0.0229693	233	0	0			233	0.340406	0.059929	0.754108	0.0307821	233	0.451403	1.94688
234	0	0.114084	0.045343	0.024549	234	0	4.6472			234	0.052662	0.0711574	0.153376	0.127488	234	0.343351	0.558148			234	0	0	0.0701923	0.0258405	234	0	0			234	0.340406	0.0420422	0.728217	0.0307821	234	0.467452	1.3658
235	0	0.110852	0.0217045	0.024549	235	0	4.51554			235	0.052662	0.0711574	0.12585	0.135053	235	0.41845	0.526886			235	0	0	0.0701923	0.0258405	235	0	0			235	0.340406	0.0254329	0.651294	0.0253494	235	0.522661	1.00329
236	0	0.0679675	0.0169768	0.0433265	236	0	1.56873			236	0.052662	0.0634602	0.115608	0.130689	236	0.455523	0.485583			236	0	0	0.0701923	0.0258405	236	0	0			236	0.340406	0.0205885	0.560385	0.0174447	236	0.607451	1.18022
237	0	0.03366	0.0207589	0.126355	237	0	0.266393			237	0.052662	0.0324882	0.139933	0.11493	237	0.376336	0.282679			237	0	0	0.0701923	0.0258405	237	0	0			237	0.340406	0.00484436	0.498419	0.0148704	237	0.682972	0.325772
238	0	0.03366	0.0913164	0.1325	238	0	0.254037			238	0.0324462	0.0324882	0.112458	0.118466	238	0.288519	0.27424			238	0	0	0.104156	0.0258405	238	0	0			238	0.133929	0.0101291	0.445788	0.0166632	238	0.300431	0.607874
239	0	0.03366	0.100772	0.115287	239	0	0.291966			239	0.0324462	0.0324882	0.124194	0.107011	239	0.261255	0.303598			239	0	0	0.104156	0.0258405	239	0	0			239	0.133929	0.0101291	0.431364	0.0166632	239	0.310477	0.607874
240	0	0.0447781	0.0993965	0.100981	240	0	0.443433			240	0.0324462	0.0324882	0.109172	0.121194	240	0.297203	0.268068			240	0.0979483	0	0.104156	0.0258405	240	0.940397	0			240	0.133929	0.0101291	0.431364	0.0192681	240	0.310477	0.525695
241	0	0.0447781	0.0993965	0.100981	241	0	0.443433			241	0.0224395	0.0142948	0.0818103	0.121194	241	0.274286	0.11795			241	0.0979483	0	0.104156	0.0258405	241	0.940397	0			241	0.133929	0.0101291	0.693864	0.0214991	241	0.193018	0.471142
242	0	0.03366	0.0993965	0.0897142	242	0	0.375191			242	0.0224395	0	0.0814492	0.109847	242	0.275503	0			242	0.0979483	0	0.033964	0.014766	242	2.88388	0			242	0.0625	0.0190726	0.68837	0.03732	242	0.0907942	0.511055
243	0	0.03366	0.0993965	0.0897142	243	0	0.375191			243	0.0878685	0	0.138937	0.120019	243	0.632432	0			243	0	0	0.033964	0.014766	243	0	0			243	0.403846	0.0190726	0.771703	0.03732	243	0.523318	0.511055
244	0	0.03366	0.0993965	0.0908522	244	0	0.370491			244	0.095566	0.0133418	0.146985	0.1102	244	0.650176	0.121069			244	0	0	0.033964	0.0251022	244	0	0			244	0.475275	0.0190726	0.705037	0.03732	244	0.674114	0.511055
245	0	0.03366	0.114795	0.0720747	245	0	0.467015			245	0.136246	0.0133418	0.172889	0.0818336	245	0.788055	0.163036			245	0	0	0.033964	0.0251022	245	0	0			245	0.475275	0.0142282	0.795946	0.0387144	245	0.59712	0.367517
246	0.0682281	0.03366	0.119159	0.112853	246	0.572578	0.298263			246	0.183031	0.129918	0.298357	0.140008	246	0.613463	0.927933			246	0	0	0	0.0251022	246	#DIV/0!	0			246	0.637612	0.0142282	0.795946	0.0330307	246	0.801075	0.430757
247	0.0682281	0.03366	0.169839	0.112853	247	0.401723	0.298263			247	0.193038	0.198901	0.30207	0.33264	247	0.63905	0.597946			247	0	0	0	0.0251022	247	#DIV/0!	0			247	0.637612	0.0142282	0.872432	0.0367491	247	0.730845	0.387172
248	0.0682281	0.0182656	0.169839	0.0748432	248	0.401723	0.244051			248	0.265309	0.198901	0.456757	0.337368	248	0.580854	0.589566			248	0	0	0	0.0251022	248	#DIV/0!	0			248	0.637612	0.0142282	0.801003	0.025594	248	0.796017	0.555919
249	0.0682281	0	0.107949	0.110634	249	0.632042	0			249	0.265309	0.249691	0.477726	0.434601	249	0.555359	0.574528			249	0	0	0	0.0103362	249	#DIV/0!	0			249	0.637612	0.00894344	0.877926	0.0230198	249	0.726271	0.388511
250	0.0682281	0.00909669	0.130556	0.11256	250	0.522598	0.0808162			250	0.265309	0.273317	0.47397	0.469223	250	0.559759	0.582489			250	0	0	0	0.0103362	250	#DIV/0!	0			250	0.714535	0.00894344	0.801003	0.0252508	250	0.892051	0.354185
251	0.0682281	0.00909669	0.1211	0.135697	251	0.563402	0.0670369			251	0.265309	0.294441	0.46827	0.481826	251	0.566574	0.611095			251	0	0	0	0.0218208	251	#DIV/0!	0			251	0.464535	0.0321964	0.801003	0.0324219	251	0.579942	0.993045
252	0.0181942	0.00909669	0.185082	0.167106	252	0.0983033	0.0544365			252	0.290326	0.310477	0.476627	0.440849	252	0.609127	0.704271			252	0	0	0	0.0218208	252	#DIV/0!	0			252	0.664535	0.0321964	0.801003	0.0296331	252	0.829629	1.0865
253	0.0181942	0.00909669	0.144175	0.168895	253	0.126195	0.0538601			253	0.276031	0.310477	0.43681	0.431393	253	0.631924	0.719708			253	0	0	0	0.0218208	253	#DIV/0!	0			253	0.807393	0.0321964	0.801003	0.02545	253	1.00798	1.26509
254	0.0181942	0.00909669	0.139447	0.278161	254	0.130474	0.032703			254	0.276031	0.310477	0.412399	0.431393	254	0.669329	0.719708			254	0	0	0	0.0114846	254	#DIV/0!	0			254	0.807393	0.0321964	0.801003	0.0261019	254	1.00798	1.23349
255	0.0181942	0.00909669	0.205981	0.312302	255	0.0883292	0.0291279			255	0.266024	0.310477	0.360183	0.421938	255	0.73858	0.735836			255	0	0	0	0.0114846	255	#DIV/0!	0			255	0.807393	0.0365749	0.65517	0.0235276	255	1.23234	1.55455
256	0.0181942	0.00909669	0.235923	0.306156	256	0.077119	0.0297125			256	0.225612	0.309568	0.309779	0.412397	256	0.728299	0.750655			256	0	0	0.00905707	0.0114846	256	0	0			256	0.79938	0.0391089	0.364261	0.0342823	256	2.19453	1.14079
257	0.00909708	0.00909669	0.245133	0.291305	257	0.0371108	0.0312274			257	0.0817038	0.317265	0.122772	0.435067	257	0.665492	0.729233			257	0	0	0.00905707	0.0114846	257	0	0			257	1.40606	0.0563695	0.717269	0.0435902	257	1.9603	1.29317
258	0.00909708	0.00909669	0.252208	0.255721	258	0.0360697	0.0355727			258	0.05194	0.169065	0.093866	0.143606	258	0.553342	1.17728			258	0	0.0393308	0.00905707	0.0114846	258	0	3.42464			258	1.46856	0.0976123	0.693027	0.0492214	258	2.11906	1.98313
259	0.00909708	0.0181934	0.288576	0.188014	259	0.031524	0.0967662			259	0.0933184	0.0952142	0.106541	0.0995288	259	0.875893	0.95665			259	0	0.0393308	0.0191205	0.0229693	259	0	1.71232			259	1.94608	0.315045	0.981061	0.0836059	259	1.98365	3.76822
260	0.0291107	0.0181934	0.252064	0.188615	260	0.115489	0.0964576			260	0.0979558	0.109497	0.136073	0.123167	260	0.719878	0.889008			260	0	0.0393308	0.0191205	0.0114846	260	0	3.42464			260	5.41716	0.346773	1.5956	0.0952681	260	3.39507	3.63997
261	0.0291107	0.00909669	0.250934	0.182649	261	0.116009	0.0498043			261	0.121305	0.1337	0.161849	0.14841	261	0.749494	0.900881			261	0	0.0618056	0.0320592	0.0244049	261	0	2.53251			261	6.13126	0.379938	1.67893	0.0952681	261	3.65189	3.9881
262	0.0291107	0.031333	0.24558	0.178267	262	0.118538	0.175764			262	0.121305	0.142797	0.168108	0.1748	262	0.721588	0.816917			262	0	0.0618056	0.0320592	0.0244049	262	0	2.53251			262	6.20819	0.525951	1.60201	0.140389	262	3.87526	3.74639
263	0.0291107	0.031333	0.270164	0.167314	263	0.107752	0.187271			263	0.131312	0.142797	0.181409	0.170436	263	0.723843	0.837835			263	0	0.0618056	0.0320592	0.0347411	263	0	1.77904			263	7.15522	0.428063	1.62284	0.154375	263	4.40907	2.77288
264	0.0374496	0.031333	0.252036	0.167228	264	0.148589	0.187367			264	0.159903	0.134458	0.257302	0.195808	264	0.621459	0.686685			264	0	0.0393308	0.0320592	0.0347411	264	0	1.13211			264	8.30075	0.453166	1.93117	0.166028	264	4.2983	2.72945
265	0.0374496	0.0390302	0.248526	0.175788	265	0.150687	0.22203			265	0.159903	0.146218	0.261016	0.335639	265	0.612616	0.43564			265	0	0.0497038	0.0320592	0.0441376	265	0	1.12611			265	8.62575	0.446732	2.02208	0.174182	265	4.26578	2.56474
266	0.0374496	0.0390302	0.242852	0.15573	266	0.154207	0.250627			266	0.174198	0.146218	0.196815	0.226226	266	0.885087	0.646335			266	0	0.0328477	0.0230021	0.0441376	266	0	0.744212			266	10.389	0.414113	2.33521	0.175138	266	4.44884	2.3645
267	0.0574632	0.0390302	0.231506	0.131254	267	0.248215	0.297365			267	0.174198	0.157134	0.182305	0.214602	267	0.955532	0.732211			267	0	0.010373	0.0230021	0.0570578	267	0	0.181797			267	10.5436	0.381494	2.33521	0.175138	267	4.51504	2.17825
268	0.0483661	0.0457011	0.204165	0.124995	268	0.236898	0.365625			268	0.174198	0.157134	0.177184	0.208929	268	0.98315	0.752094			268	0	0.0226319	0	0.158332	268	#DIV/0!	0.14294			268	10.5227	0.396719	2.2241	0.210276	268	4.73123	1.88666
269	0.0483661	0.0457011	0.198491	0.113188	269	0.243669	0.403765			269	0.163079	0.157134	0.125545	0.197897	269	1.29897	0.794017			269	0	0.0226319	0	0.0420495	269	#DIV/0!	0.538221			269	10.9079	0.417481	2.21501	0.214953	269	4.92452	1.9422
270	0.0283526	0.0449431	0.188768	0.0771545	270	0.150198	0.582507			270	0.144885	0.136651	0.114279	0.131394	270	1.26782	1.04001			270	0	0.0226319	0	0.0420495	270	#DIV/0!	0.538221			270	10.4898	0.377405	2.06666	0.19822	270	5.07571	1.90397
271	0.0383594	0.0304039	0.130401	0.0533697	271	0.294164	0.569686			271	0.0545425	0.127554	0.079896	0.111108	271	0.682669	1.14802			271	0	0.0226319	0	0.0420495	271	#DIV/0!	0.538221			271	10.0789	0.354394	1.90432	0.132543	271	5.29266	2.6738
272	0.0383594	0.0415221	0.0878518	0.078695	272	0.436637	0.527634			272	0.046845	0.127747	0.0448913	0.0771974	272	1.04352	1.6548			272	0	0.0226319	0.0201268	0.0420495	272	0	0.538221			272	8.76638	0.273279	1.61907	0.0757157	272	5.41447	3.60927
273	0.0383594	0.0415221	0.0902157	0.0843282	273	0.425196	0.492387			273	0.0142954	0.102614	0.0261178	0.0188173	273	0.547343	5.45317			273	0.0419778	0.0226319	0.0427695	0.0317133	273	0.98149	0.713641			273	6.67921	0.271057	1.1133	0.0690227	273	5.99949	3.92707
274	0.0383594	0.0486695	0.0902157	0.131941	274	0.425196	0.368874			274	0.0142954	0.0445796	0.0317511	0.00841636	274	0.450233	5.29678			274	0.0419778	0.039488	0.0427695	0.0317133	274	0.98149	1.24516			274	5.37945	0.214055	0.811616	0.0463914	274	6.62807	4.6141
275	0.0383594	0.0486695	0.101562	0.140391	275	0.377693	0.346672			275	0.0142954	0.0445796	0.0317511	0.00841636	275	0.450233	5.29678			275	0.0419778	0.039488	0.0427695	0.0394654	275	0.98149	1.00057			275	3.98671	0.0882923	0.439394	0.0378964	275	9.07319	2.32983
276	0.0300204	0.0486695	0.113023	0.135696	276	0.265612	0.358665			276	0.0142954	0.0445796	0.0373844	0.00841636	276	0.38239	5.29678			276	0.0419778	0.039488	0.0427695	0.0300689	276	0.98149	1.31325			276	3.11051	0.0605957	0.265152	0.0248146	276	11.7311	2.44194
277	0.041139	0.0563667	0.108659	0.153848	277	0.378606	0.36638			277	0.0142954	0.036241	0.0373844	0.00841636	277	0.38239	4.30601			277	0.0419778	0.039488	0.0201268	0.0300689	277	2.08567	1.31325			277	1.97458	0.0605957	0.236742	0.0108708	277	8.34061	5.57419
278	0.041139	0.0702741	0.140493	0.160107	278	0.29282	0.43892			278	0.0142954	0.036241	0.0467731	0.01472	278	0.305633	2.46203			278	0.0419778	0.0483791	0.0201268	0.0300689	278	2.08567	1.60894			278	1.90315	0.068155	0.236742	0.0163034	278	8.03889	4.18041
279	0.041139	0.0702741	0.140493	0.146024	279	0.29282	0.481251			279	0.0243022	0.036241	0.0524064	0.0198775	279	0.463726	1.82322			279	0.0419778	0.0361201	0.0201268	0.0206724	279	2.08567	1.74727			279	1.72982	0.0803855	0.236742	0.0193457	279	7.30676	4.15521
280	0.109519	0.0702741	0.129146	0.187985	280	0.848023	0.373829			280	0.0100068	0.0308804	0.0524064	0.0114611	280	0.190946	2.69436			280	0	0.049605	0.0201268	0.0206724	280	0	2.39958			280	1.45738	0.105273	0.145833	0.0148638	280	9.9935	7.08251
281	0.0995119	0.059156	0.147336	0.159392	281	0.675406	0.371136			281	0.0100068	0.0308804	0.0580397	0.0171344	281	0.172413	1.80225			281	0	0.0664611	0	0.032157	281	#DIV/0!	2.06677			281	1.69456	0.110117	0.0625	0.0148638	281	27.113	7.40843
282	0.0794984	0.0508173	0.154786	0.207383	282	0.513601	0.245041			282	0.0100068	0.0375513	0.0580397	0.0289536	282	0.172413	1.29695			282	0	0.0945545	0	0.032157	282	#DIV/0!	2.9404			282	1.63206	0.105645	0.0625	0.0142118	282	26.113	7.43362
283	0.0461424	0.0441464	0.126565	0.19549	283	0.364574	0.225824			283	0.0177043	0.0375513	0.0815969	0.0341111	283	0.216973	1.10085			283	0	0.0945545	0.0422663	0.032157	283	0	2.9404			283	1.72089	0.100801	0.0625	0.0142118	283	27.5343	7.09275
284	0.0322441	0.0364492	0.103106	0.0856416	284	0.312727	0.425602			284	0.037162	0.0375513	0.0798045	0.0697442	284	0.465662	0.538415			284	0	0.113819	0.0422663	0.032157	284	0	3.53946			284	1.48213	0.146094	0.0625	0.0142118	284	23.7141	10.2797
285	0.0572611	0.0364492	0.103106	0.0919008	285	0.55536	0.396615			285	0.0538399	0.0298541	0.0798045	0.0697442	285	0.674648	0.428052			285	0	0.0945545	0.0422663	0.0114846	285	0	8.23312			285	1.90593	0.122564	0.195833	0.0142118	285	9.73243	8.6241
286	0.0461424	0.0239413	0.0936509	0.0691402	286	0.492707	0.346272			286	0.0538399	0.0431226	0.132203	0.097036	286	0.407253	0.444398			286	0	0.155236	0.0422663	0.0333055	286	0	4.66098			286	1.90593	0.139174	0.195833	0.018395	286	9.73243	7.56584
287	0.0461424	0.0239413	0.0883787	0.0562418	287	0.522098	0.425685			287	0.0983145	0.0758357	0.138462	0.130384	287	0.710047	0.581635			287	0	0.155236	0.0422663	0.0333055	287	0	4.66098			287	2.19546	0.149622	0.195833	0.0211838	287	11.2109	7.06306
288	0.066156	0.0167939	0.0689276	0.0562418	288	0.959789	0.298601			288	0.0983145	0.0902038	0.150625	0.15024	288	0.652712	0.600398			288	0	0.132762	0.0422663	0.0333055	288	0	3.98618			288	2.86121	0.158826	0.195833	0.0208795	288	14.6105	7.6068
289	0.041139	0.0076972	0.0689276	0.100369	289	0.596844	0.076689			289	0.0883078	0.0968747	0.144991	0.15024	289	0.609055	0.644799			289	0	0.115906	0.0271712	0.0539779	289	0	2.14728			289	3.00705	0.153013	0.195833	0.0178372	289	15.3551	8.5783
290	0.0311322	0.0194568	0.0824353	0.077836	290	0.377656	0.249972			290	0.0883078	0.0968747	0.135603	0.142719	290	0.651224	0.67878			290	0	0.0687085	0.0271712	0.0539779	290	0	1.2729			290	3.00705	0.247809	0.195833	0.0147949	290	15.3551	16.7495
291	0.0311322	0.0194568	0.0698281	0.077836	291	0.445841	0.249972			291	0.0883078	0.111099	0.135091	0.137046	291	0.653693	0.810675			291	0	0.0224748	0.0271712	0.0539779	291	0	0.41637			291	3.07371	0.248831	0.279167	0.0208795	291	11.0103	11.9174
292	0.0311322	0.0194568	0.0706216	0.187016	292	0.440832	0.104038			292	0.0974048	0.161131	0.135091	0.137046	292	0.721034	1.17575			292	0	0.0224748	0.0271712	0.0539779	292	0	0.41637			292	3.51635	0.230092	0.279167	0.0184892	292	12.5959	12.4447
293	0.0200136	0.0194568	0.12128	0.187016	293	0.16502	0.104038			293	0.0862862	0.156962	0.0905163	0.142719	293	0.953267	1.0998			293	0	0.0224748	0	0.0875705	293	#DIV/0!	0.256648			293	3.38494	0.18168	0.216667	0.0184892	293	15.6228	9.82632
294	0.0477247	0.0194568	0.114976	0.281284	294	0.415083	0.0691715			294	0.175779	0.0997827	0.166011	0.100618	294	1.05884	0.991703			294	0	0	0	0.0875705	294	#DIV/0!	0			294	3.60919	0.190908	0.3	0.0176525	294	12.0306	10.8148
295	0.0477247	0.0194568	0.132105	0.220618	295	0.361263	0.0881924			295	0.175779	0.141787	0.155057	0.116262	295	1.13364	1.21955			295	0	0	0	0.086422	295	#DIV/0!	0			295	4.68628	0.190833	0.390909	0.0232691	295	11.9881	8.20114
296	0.0477247	0.0194568	0.10883	0.220618	296	0.438525	0.0881924			296	0.123607	0.141787	0.0919957	0.111534	296	1.34361	1.27125			296	0	0	0	0.0875705	296	#DIV/0!	0			296	4.45654	0.190833	0.462338	0.0208787	296	9.63914	9.14008
297	0.0477247	0.0194568	0.0880281	0.209351	297	0.542152	0.0929385			297	0.132704	0.142814	0.0783393	0.0759872	297	1.69396	1.87944			297	0	0	0	0.0875705	297	#DIV/0!	0			297	4.33548	0.195677	0.462338	0.0208787	297	9.37731	9.3721
298	0.0277111	0.0348512	0.0880281	0.185168	298	0.314798	0.188214			298	0.115384	0.142172	0.0783393	0.0501137	298	1.47288	2.83699			298	0	0	0.00905707	0.221941	298	0	0			298	4.41882	0.228896	0.462338	0.0232691	298	9.55755	9.83691
299	0.00769753	0.023733	0.115248	0.217716	299	0.0667908	0.109009			299	0.115384	0.133834	0.0619517	0.045386	299	1.86249	2.94879			299	0	0	0.00905707	0.086422	299	0	0			299	4.86776	0.236508	0.462338	0.017438	299	10.5286	13.5628
300	0.00769753	0.023733	0.125134	0.216307	300	0.0615145	0.109719			300	0.158668	0.111842	0.0853809	0.0363604	300	1.85835	3.07592			300	0	0	0.0203784	0.0993422	300	0	0			300	4.99052	0.236881	0.395671	0.0198284	300	12.6128	11.9466
301	0.00769753	0.023733	0.130807	0.184609	301	0.0588466	0.128558			301	0.158668	0.109413	0.0910142	0.0363604	301	1.74333	3.00912			301	0	0	0.0203784	0.086422	301	0	0			301	4.79217	0.247762	0.472594	0.0256594	301	10.1401	9.65579
302	0.00769753	0.0153944	0.11946	0.0992141	302	0.0644359	0.155163			302	0.148019	0.123781	0.0725923	0.0316327	302	2.03905	3.91308			302	0	0	0.0203784	0.086422	302	0	0			302	5.63674	0.222795	0.539261	0.0195748	302	10.4527	11.3817
303	0.00769753	0.0153944	0.101538	0.0870514	303	0.0758094	0.176843			303	0.237191	0.142245	0.0743847	0.0354149	303	3.1887	4.01654			303	0	0	0.0203784	0.0657496	303	0	0			303	5.33769	0.22667	0.455927	0.0195748	303	11.7073	11.5797
304	0.00769753	0.0153944	0.0758241	0.0814181	304	0.101518	0.189078			304	0.212174	0.151818	0.0743847	0.053962	304	2.85239	2.81343			304	0	0	0.0430211	0.101926	304	0	0			304	5.78466	0.22667	0.455927	0.0162283	304	12.6877	13.9676
305	0.0160365	0.0153944	0.0701509	0.0842347	305	0.2286	0.182756			305	0.432521	0.176834	0.0793879	0.0426155	305	5.4482	4.14953			305	0	0	0.0430211	0.0801054	305	0	0			305	6.78512	0.201067	0.455927	0.0162283	305	14.882	12.3899
306	0.0160365	0.0153944	0.084334	0.094477	306	0.190155	0.162943			306	0.504919	0.347597	0.111224	0.0586038	306	4.53964	5.9313			306	0	0	0.0430211	0.0801054	306	0	0			306	5.59002	0.310349	0.281685	0.0179668	306	19.8449	17.2735
307	0.00833899	0.023733	0.094649	0.094477	307	0.0881044	0.251204			307	0.525135	0.480698	0.111224	0.0732828	307	4.7214	6.55949			307	0	0	0.133592	0.0801054	307	0	0			307	5.16075	0.343731	0.281685	0.0179668	307	18.321	19.1315
308	0.016678	0.023733	0.0902849	0.0721228	308	0.184726	0.329064			308	0.605181	0.475453	0.148893	0.0789561	308	4.06453	6.02175			308	0	0	0.0100634	0.0103362	308	0	0			308	5.25602	0.464595	0.425275	0.0216851	308	12.3591	21.4246
309	0.016678	0.023733	0.0732652	0.0540565	309	0.227639	0.439041			309	0.707605	0.789186	0.22352	0.149712	309	3.16574	5.27136			309	0	0.0192641	0.0213847	0.0292859	309	0	0.657795			309	6.49222	0.603597	0.564698	0.0296289	309	11.4968	20.3719
310	0.016678	0.023733	0.10709	0.0371568	310	0.155738	0.638727			310	0.775189	0.959489	0.262977	0.176531	310	2.94774	5.43525			310	0	0.0192641	0.0213847	0.0292859	310	0	0.657795			310	8.24255	0.61285	0.564698	0.0296289	310	14.5964	20.6842
311	0.016678	0.00833863	0.0962591	0.110076	311	0.173261	0.0757532			311	0.877414	0.980468	0.3048	0.181774	311	2.87866	5.39387			311	0	0.0431219	0.0415116	0.0407705	311	0	1.05767			311	8.29315	0.603879	0.564698	0.0357642	311	14.686	16.885
312	0.0257751	0.00833863	0.119808	0.115197	312	0.215137	0.0723856			312	0.952714	1.05478	0.332454	0.19517	312	2.8657	5.40444			312	0	0.0431219	0.0415116	0.0407705	312	0	1.05767			312	9.37406	0.521844	0.564698	0.0492951	312	16.6001	10.5861
313	0.059131	0.00833863	0.119808	0.124586	313	0.49355	0.0669306			313	0.98607	1.14957	0.309518	0.198479	313	3.18582	5.79188			313	0	0.0431219	0.051575	0.0407705	313	0	1.05767			313	9.37904	0.476169	0.631364	0.0417256	313	14.8552	11.4119
314	0.059131	0.00833863	0.119808	0.124586	314	0.49355	0.0669306			314	0.920929	1.14194	0.293017	0.198479	314	3.14292	5.75347			314	0	0.0431219	0.051575	0.041919	314	0	1.0287			314	9.19485	0.480211	0.554441	0.0226027	314	16.584	21.2458
315	0.059131	0.00833863	0.12359	0.123647	315	0.478446	0.0674389			315	1.15838	1.12515	0.287384	0.189024	315	4.03078	5.95242			315	0	0.0655966	0.051575	0.041919	315	0	1.56484			315	7.8591	0.481728	0.487775	0.0226027	315	16.1122	21.3129
316	0.059131	0.00833863	0.132318	0.112381	316	0.446886	0.0741998			316	0.92251	1.24032	0.249359	0.18335	316	3.69952	6.76475			316	0	0.0688073	0.060632	0.0522552	316	0	1.31676			316	7.21124	0.507888	0.578684	0.0226027	316	12.4614	22.4703
317	0.050792	0.00833863	0.132318	0.0927497	317	0.383864	0.0899047			317	0.729912	1.13919	0.213544	0.165944	317	3.41809	6.86491			317	0	0.0688073	0.0505686	0.0522552	317	0	1.31676			317	7.07033	0.828707	0.512017	0.0505082	317	13.8088	16.4074
318	0.050792	0.00833863	0.11382	0.147944	318	0.446248	0.0563633			318	0.851074	1.02657	0.196957	0.143652	318	4.32112	7.14624			318	0	0.0688073	0.0505686	0.0522552	318	0	1.31676			318	9.11944	0.855361	0.58894	0.0505082	318	15.4845	16.9351
319	0.0174361	0.0174353	0.115171	0.096306	319	0.151393	0.181041			319	0.567852	1.01388	0.0791461	0.143652	319	7.17473	7.0579			319	0	0.0856634	0.243031	0.145281	319	0	0.58964			319	9.91906	0.854392	0.65144	0.0505082	319	15.2264	16.9159
320	0.00909708	0.0174353	0.110243	0.0389918	320	0.0825186	0.447153			320	0.34323	0.828321	0.0271421	0.0917099	320	12.6457	9.03197			320	0	0.0856634	0.0417632	0.0304343	320	0	2.8147			320	9.98744	0.894615	0.65144	0.0423499	320	15.3313	21.1244
321	0.00909708	0.0174353	0.0666905	0.0389918	321	0.136407	0.447153			321	0.252061	0.4974	0.0327753	0.0335304	321	7.69056	14.8343			321	0	0.0497038	0.0417632	0.0218208	321	0	2.27781			321	9.17369	1.1711	0.574517	0.0420457	321	15.9677	27.8531
322	0.0233925	0.0174353	0.0747951	0.0627767	322	0.312754	0.277735			322	0.155333	0.338829	0.0215088	0.0204383	322	7.22185	16.5782			322	0	0.027229	0.0316997	0.125183	322	0	0.217514			322	10.0882	1.17911	0.497594	0.0476232	322	20.2739	24.7592
323	0.0142954	0.0174353	0.0974396	0.0576556	323	0.14671	0.302405			323	0.128042	0.233451	0.0163877	0.0100373	323	7.81333	23.2583			323	0.0244871	0.027229	0.0622494	0.0103362	323	0.39337	2.63434			323	11.743	1.11443	0.430927	0.0448344	323	27.2504	24.8567
324	0.0142954	0.0174353	0.0927119	0.0576556	324	0.154192	0.302405			324	0.196541	0.176098	0.0163877	0.0100373	324	11.9932	17.5444			324	0.0244871	0.0168561	0.0622494	0.0103362	324	0.39337	1.63078			324	9.3349	1.18715	0.359499	0.0448344	324	25.9664	26.4785
325	0.0142954	0.0174353	0.097076	0.0576556	325	0.14726	0.302405			325	0.217984	0.153557	0.0314097	0.0144013	325	6.94003	10.6627			325	0.0244871	0.0168561	0.050928	0.0103362	325	0.480817	1.63078			325	10.1973	0.459597	0.296999	0.0448344	325	34.3345	10.251
326	0.0142954	0.0174353	0.097076	0.0576556	326	0.14726	0.302405			326	0.210836	0.153557	0.0314097	0.0187654	326	6.71246	8.18297			326	0.0612177	0.0168561	0.041871	0	326	1.46205	#DIV/0!			326	10.2511	0.358247	0.296999	0.0448344	326	34.5158	7.99045
327	0.0142954	0.0174353	0.097076	0.0770164	327	0.14726	0.226385			327	0.181769	0.143983	0.0467731	0.0231294	327	3.88619	6.22512			327	0.0612177	0	0.0305496	0	327	2.00388	#DIV/0!			327	10.2578	0.380209	0.20609	0.0427128	327	49.7734	8.90153
328	0.0142954	0.0174353	0.135843	0.0699748	328	0.105235	0.249166			328	0.108643	0.144368	0.0664896	0.0551489	328	1.63398	2.61779			328	0.0612177	0	0.0305496	0	328	2.00388	#DIV/0!			328	10.5733	0.331967	0.539423	0.0427128	328	19.6012	7.77207
329	0.0142954	0.0174353	0.131843	0.0585945	329	0.108428	0.297559			329	0.144125	0.106909	0.0943429	0.0671258	329	1.52767	1.59266			329	0.0612177	0	0.0305496	0	329	2.00388	#DIV/0!			329	8.85483	0.40227	0.539423	0.0436138	329	16.4154	9.22346
330	0.0142954	0.00833863	0.0930756	0.0894494	330	0.153589	0.0932218			330	0.159135	0.084156	0.118668	0.0665439	330	1.341	1.26467			330	0.0612177	0	0.017611	0	330	3.47611	#DIV/0!			330	10.306	0.39914	0.539423	0.0410395	330	19.1055	9.72573
331	0.0226344	0	0.13345	0.138068	331	0.16961	0			331	0.143098	0.0724819	0.10928	0.0717014	331	1.30947	1.01089			331	0.0612177	0	0.017611	0.00861349	331	3.47611	0			331	10.9438	0.395307	0.553409	0.0436138	331	19.7753	9.0638
332	0.0226344	0	0.100384	0.126801	332	0.225478	0			332	0.12919	0.0724819	0.0900753	0.0717014	332	1.43425	1.01089			332	0.0612177	0	0.00754756	0.0200981	332	8.11092	0			332	10.58	0.304828	0.553409	0.0355517	332	19.1179	8.57422
333	0.0303319	0	0.094711	0.131922	333	0.320258	0			333	0.222392	0.0801791	0.110015	0.0717014	333	2.02146	1.11824			333	0.0612177	0	0.00754756	0.0200981	333	8.11092	0			333	9.78034	0.298531	0.153409	0.0308859	333	63.7534	9.66559
334	0.0303319	0	0.110269	0.129732	334	0.275071	0			334	0.208097	0.168671	0.0886893	0.124607	334	2.34635	1.35363			334	0.0244871	0	0.00754756	0.0294947	334	3.24437	0			334	9.06136	0.27383	0.153409	0.0160411	334	59.0667	17.0706
335	0.0303319	0	0.122246	0.148154	335	0.248121	0			335	0.208097	0.174925	0.0877504	0.133698	335	2.37146	1.30836			335	0	0	0	0.0294947	335	#DIV/0!	0			335	7.83276	0.163655	0.0909091	0.0141819	335	86.1603	11.5397
336	0.0160365	0	0.114142	0.141382	336	0.140497	0			336	0.208097	0.196606	0.0877504	0.131764	336	2.37146	1.4921			336	0	0	0	0.0294947	336	#DIV/0!	0			336	7.41717	0.479294	0.0909091	0.0301177	336	81.5889	15.914
337	0.0160365	0	0.124457	0.220561	337	0.128852	0			337	0.208097	0.210901	0.115917	0.131764	337	1.79522	1.60059			337	0	0	0	0.0294947	337	#DIV/0!	0			337	11.6824	0.521499	0.674242	0.0298135	337	17.3268	17.492
338	0.028545	0	0.16737	0.200351	338	0.170551	0			338	0.193801	0.219239	0.0886609	0.121097	338	2.18587	1.81045			338	0	0	0	0.0294947	338	#DIV/0!	0			338	13.1953	0.53547	0.674242	0.0260951	338	19.5706	20.5199
339	0.028545	0	0.185242	0.200351	339	0.154096	0			339	0.17069	0.203845	0.0830276	0.100744	339	2.05582	2.02339			339	0	0	0	0.0294947	339	#DIV/0!	0			339	13.2182	0.783295	0.674242	0.0355262	339	19.6045	22.0484
340	0.036884	0	0.180514	0.20257	340	0.204328	0			340	0.17069	0.192171	0.0806134	0.0680142	340	2.11739	2.82545			340	0	0	0	0.0294947	340	#DIV/0!	0			340	19.8633	0.911701	1.16439	0.0392446	340	17.0589	23.2313
341	0.0529205	0	0.176689	0.210209	341	0.299513	0			341	0.154012	0.195042	0.032503	0.102996	341	4.7384	1.89369			341	0	0	0	0.01801	341	#DIV/0!	0			341	21.9067	0.876344	1.16439	0.0392446	341	18.8138	22.3303
342	0.0640392	0.00833863	0.163669	0.210209	342	0.391272	0.0396683			342	0.180312	0.180032	0.0628844	0.0883828	342	2.86736	2.03696			342	0	0	0	0.01801	342	#DIV/0!	0			342	20.3311	1.06808	1.07348	0.043818	342	18.9393	24.3753
343	0.0557002	0.00833863	0.153354	0.253688	343	0.363212	0.0328697			343	0.206997	0.198494	0.0942941	0.112165	343	2.19523	1.76967			343	0	0	0	0.00939653	343	#DIV/0!	0			343	24.1726	1.05558	0.906818	0.043818	343	26.6565	24.09
344	0.065707	0.0166773	0.152409	0.2542	344	0.431123	0.0656069			344	0.242627	0.22677	0.0942941	0.118468	344	2.57309	1.91418			344	0	0	0	0.00939653	344	#DIV/0!	0			344	22.4359	1.32666	0.997727	0.0483586	344	22.4871	27.4337
345	0.0990629	0.0166773	0.169381	0.269222	345	0.584851	0.0619461			345	0.281573	0.231491	0.0924164	0.123196	345	3.04679	1.87905			345	0	0	0	0	345	#DIV/0!	#DIV/0!			345	24.9421	1.47103	0.997727	0.0514009	345	24.9989	28.6187
346	0.114595	0.0166773	0.182304	0.301499	346	0.628596	0.0553144			346	0.301031	0.277884	0.0924164	0.117996	346	3.25734	2.35504			346	0	0.0269697	0	0	346	#DIV/0!	#DIV/0!			346	27.2265	1.50861	1.07465	0.0848661	346	25.3353	17.7764
347	0.114595	0.0166773	0.196444	0.171977	347	0.583349	0.0969737			347	0.225265	0.277884	0.087722	0.117202	347	2.56795	2.37099			347	0	0.0438258	0	0.0114846	347	#DIV/0!	3.81603			347	28.5277	1.40113	1.07465	0.0848661	347	26.546	16.5099
348	0.114595	0.0166773	0.137906	0.182219	348	0.830966	0.091523			348	0.178567	0.248104	0.0836982	0.0844717	348	2.13346	2.93712			348	0	0.0438258	0	0.0114846	348	#DIV/0!	3.81603			348	26.3532	1.06204	0.94965	0.0399923	348	27.7504	26.5562
349	0.114595	0.0166773	0.132124	0.163911	349	0.867332	0.101746			349	0.263903	0.22142	0.0781544	0.0844717	349	3.37669	2.62123			349	0.0267132	0.0663005	0.0226427	0.0450437	349	1.17977	1.47192			349	25.6724	0.922133	0.532984	0.0262344	349	48.1673	35.1497
350	0.114595	0.0166773	0.132124	0.142183	350	0.867332	0.117294			350	0.263903	0.210004	0.0662619	0.108311	350	3.98272	1.9389			350	0.0267132	0.0663005	0.0226427	0.0450437	350	1.17977	1.47192			350	23.0334	0.816385	0.432984	0.0153691	350	53.1969	53.1186
351	0.120631	0.0166773	0.128972	0.13002	351	0.935328	0.128267			351	0.300443	0.176113	0.0718952	0.108311	351	4.1789	1.626			351	0.0267132	0.0393308	0.0226427	0.0450437	351	1.17977	0.873171			351	19.8942	1.24046	0.334499	0.0212002	351	59.4745	58.5118
352	0.162326	0.0166773	0.148677	0.106235	352	1.09181	0.156984			352	0.300443	0.194577	0.0859784	0.153697	352	3.4944	1.26598			352	0.0267132	0.0393308	0.0226427	0.0450437	352	1.17977	0.873171			352	25.8665	1.13237	0.747086	0.0278932	352	34.6231	40.5967
353	0.108718	0.0381194	0.121774	0.0929346	353	0.892792	0.410175			353	0.297584	0.202916	0.0686518	0.15874	353	4.33468	1.27829			353	0.0267132	0.0393308	0.0226427	0.0450437	353	1.17977	0.873171			353	25.0914	1.01854	0.824009	0.0278932	353	30.4504	36.5155
354	0.0910141	0.0297808	0.104009	0.085893	354	0.875061	0.34672			354	0.286465	0.23368	0.0588363	0.126654	354	4.86885	1.84502			354	0.0267132	0.0393308	0.0226427	0.0450437	354	1.17977	0.873171			354	23.066	1.10908	0.824009	0.0284509	354	27.9924	38.9821
355	0.0910141	0.0297808	0.0927163	0.066959	355	0.98164	0.444762			355	0.228951	0.210765	0.0533168	0.122356	355	4.29416	1.72255			355	0.0267132	0	0.0226427	0.0450437	355	1.17977	0			355	24.104	1.14925	0.824009	0.0619161	355	29.2521	18.5615
356	0.0409802	0.0588902	0.062459	0.0603869	356	0.656113	0.975216			356	0.26381	0.20049	0.0650528	0.0968266	356	4.05532	2.07061			356	0.0267132	0	0.0226427	0.0187931	356	1.17977	0			356	23.4589	1.17614	0.824009	0.0230183	356	28.4692	51.0958
357	0.0326412	0.0945911	0.0511125	0.0509981	357	0.638615	1.8548			357	0.217946	0.198603	0.0650528	0.114387	357	3.35029	1.73625			357	0.0267132	0	0	0.0431979	357	#DIV/0!	0			357	21.693	1.21024	0.824009	0.0263395	357	26.3262	45.9479
358	0.0326412	0.0945911	0.0506827	0.0628052	358	0.64403	1.5061			358	0.165389	0.190265	0.0587936	0.12857	358	2.81304	1.47986			358	0.0267132	0	0	0.0431979	358	#DIV/0!	0			358	21.8262	1.31937	0.824009	0.042169	358	26.4878	31.2876
359	0.0326412	0.132393	0.0369048	0.0525629	359	0.88447	2.51875			359	0.171267	0.154455	0.0807678	0.111235	359	2.12048	1.38854			359	0.0267132	0	0	0.0431979	359	#DIV/0!	0			359	22.007	1.37884	0.747086	0.0402005	359	29.4571	34.299
360	0.0345906	0.143511	0.0306012	0.057684	360	1.13037	2.48788			360	0.171267	0.156122	0.0864011	0.0944928	360	1.98223	1.65221			360	0	0	0	0.0244049	360	#DIV/0!	0			360	22.6169	1.84946	0.747086	0.0503044	360	30.2735	36.7654
361	0.0329228	0.143511	0.0357587	0.0365593	361	0.920693	3.92543			361	0.124568	0.149451	0.113628	0.0803097	361	1.09628	1.86094			361	0	0	0	0.0347411	361	#DIV/0!	0			361	25.6886	1.75577	1.14752	0.0391493	361	22.3862	44.848
362	0.0329228	0.143511	0.0460737	0.026317	362	0.714568	5.45317			362	0.147428	0.124436	0.121524	0.0491068	362	1.21316	2.53398			362	0	0	0	0.0347411	362	#DIV/0!	0			362	24.7748	1.59985	1.14752	0.036107	362	21.5898	44.3085
363	0.0329228	0.143511	0.0357587	0.026317	363	0.920693	5.45317			363	0.167441	0.145951	0.133753	0.0626882	363	1.25187	2.3282			363	0	0	0.0082337	0.0347411	363	0	0			363	20.9527	1.48571	0.882368	0.0449804	363	23.7461	33.0302
364	0.0329228	0.151208	0.031031	0.0376919	364	1.06096	4.0117			364	0.314892	0.198923	0.247827	0.0662739	364	1.27061	3.00153			364	0	0	0.0172908	0.0347411	364	0	0			364	19.3193	1.39633	1.14189	0.0416339	364	16.9187	33.5382
365	0.0174361	0.151208	0.0253577	0.0447334	365	0.687604	3.38021			365	0.304885	0.286639	0.251582	0.17072	365	1.21187	1.679			365	0	0.0134849	0.216546	0.105085	365	0	0.128324			365	16.4793	1.64926	0.977789	0.0423311	365	16.8537	38.961
366	0.0174361	0.129174	0.0202002	0.0600969	366	0.863162	2.14943			366	0.335382	0.294978	0.244047	0.17817	366	1.37425	1.6556			366	0	0.0134849	0.125976	0.132361	366	0	0.10188			366	14.8369	1.96675	0.88688	0.0423311	366	16.7293	46.4612
367	0.0174361	0.0986352	0.0452802	0.168381	367	0.38507	0.585787			367	0.301176	0.31678	0.237005	0.206131	367	1.27076	1.53679			367	0	0.0134849	0.125976	0.132361	367	0	0.10188			367	15.7103	1.9984	0.88688	0.0386127	367	17.7142	51.7549
368	0.0285547	0.0700817	0.0452802	0.107354	368	0.630622	0.652811			368	0.276159	0.308441	0.219793	0.210858	368	1.25645	1.46279			368	0	0.0134849	0.125976	0.143845	368	0	0.0937456			368	15.479	1.98558	0.744023	0.0280407	368	20.8044	70.8107
369	0.0352259	0.0406185	0.0452802	0.0736395	369	0.777954	0.551587			369	0.338964	0.308441	0.257917	0.220314	369	1.31424	1.40001			369	0	0.0134849	0.125976	0.143845	369	0	0.0937456			369	14.9285	1.90206	0.544023	0.025252	369	27.441	75.323
370	0.0352259	0.0406185	0.0531597	0.0548619	370	0.662643	0.740378			370	0.354256	0.418511	0.217076	0.296473	370	1.63195	1.41163			370	0	0.0134849	0.107861	0.143845	370	0	0.0937456			370	15.0318	1.90901	0.544023	0.0219055	370	27.6308	87.1477
371	0.0261288	0.0167939	0.0531597	0.0497408	371	0.491515	0.337628			371	0.578499	0.42332	0.555344	0.319682	371	1.0417	1.32419			371	0	0.0134849	0.107861	0.133509	371	0	0.101003			371	15.6045	0.959138	0.401166	0.025252	371	38.8979	37.9827
372	0.0261288	0.0167939	0.0480022	0.0426992	372	0.544325	0.393307			372	0.592407	0.690508	0.578503	0.571274	372	1.02403	1.20872			372	0	0.0134849	0.107861	0.133509	372	0	0.101003			372	16.2454	0.874625	0.376923	0.0258097	372	43.1002	33.8874
373	0.0177898	0.0167939	0.0376872	0.0356576	373	0.472039	0.470976			373	0.550156	0.724339	0.519975	0.576431	373	1.05804	1.25659			373	0	0.0134849	0.107861	0.107669	373	0	0.125244			373	20.4066	0.794142	0.26908	0.0232355	373	75.8385	34.178
374	0.0177898	0.0167939	0.0376872	0.0356576	374	0.472039	0.470976			374	0.607722	0.771642	0.431721	0.509359	374	1.40767	1.51493			374	0	0.0134849	0	0.0114846	374	#DIV/0!	1.17416			374	20.225	0.675844	0.26908	0.0171509	374	75.1636	39.4058
375	0.0177898	0.0167939	0.0565981	0.046412	375	0.314319	0.361843			375	0.608364	0.743423	0.434964	0.419565	375	1.39865	1.77189			375	0	0	0	0.0244049	375	#DIV/0!	0			375	19.9485	0.938301	0.26908	0.0171509	375	74.1359	54.7085
376	0.0177898	0.0167939	0.0622713	0.046412	376	0.285683	0.361843			376	0.559998	0.70173	0.42897	0.409745	376	1.30545	1.7126			376	0	0	0	0.0244049	376	#DIV/0!	0			376	24.5241	1.00473	0.46908	0.0171509	376	52.2812	58.5817
377	0.00667119	0.00625397	0.0565981	0.0224904	377	0.11787	0.278073			377	0.570432	0.660201	0.430624	0.394617	377	1.32466	1.67302			377	0	0	0	0.0129202	377	#DIV/0!	0			377	24.8924	1.12529	0.46908	0.0143621	377	53.0664	78.3514
378	0.00667119	0.0145926	0.0273722	0.0343828	378	0.243721	0.424416			378	0.543747	0.628295	0.421617	0.408707	378	1.28967	1.53727			378	0	0	0	0.0516809	378	#DIV/0!	0			378	29.3013	1.22219	0.46908	0.0143621	378	62.4655	85.0983
379	0.00667119	0.0145926	0.0100373	0.040642	379	0.66464	0.359052			379	0.590505	0.671655	0.446449	0.393873	379	1.32267	1.70526			379	0	0.0089899	0	0.0516809	379	#DIV/0!	0.17395			379	31.4939	1.66001	0.392157	0.0307229	379	80.3095	54.0316
380	0.00667119	0.0145926	0.00567325	0.0519085	380	1.1759	0.281122			380	0.562623	0.705599	0.232845	0.391667	380	2.4163	1.80153			380	0	0.0089899	0.0201268	0.0516809	380	0	0.17395			380	39.0647	2.14922	0.42549	0.0344413	380	91.811	62.4026
381	0.0457128	0.0145926	0.00567325	0.0917681	381	8.0576	0.159016			381	0.440714	0.481469	0.250509	0.246678	381	1.75928	1.95181			381	0	0.0089899	0.0201268	0.0516809	381	0	0.17395			381	52.9644	2.18578	0.296919	0.0290032	381	178.38	75.3636
382	0.0457128	0.0336956	0.0263033	0.0917681	382	1.73791	0.367183			382	0.457509	0.436425	0.233097	0.266448	382	1.96274	1.63793			382	0	0.143838	0.0301902	0.0631656	382	0	2.27717			382	57.523	2.15136	0.296919	0.0256566	382	193.733	83.8519
383	0.0657264	0.0336956	0.0263033	0.112893	383	2.49879	0.298475			383	0.437419	0.434757	0.340267	0.330645	383	1.28552	1.31488			383	0	0.0089899	0.0301902	0.0502453	383	0	0.17892			383	57.0946	2.16473	0.296919	0.0256566	383	192.29	84.3731
384	0.0590552	0.0336956	0.0424921	0.112893	384	1.38979	0.298475			384	0.460885	0.317766	0.411565	0.32076	384	1.11984	0.990666			384	0	0.0089899	0.0301902	0.0502453	384	0	0.17892			384	57.4349	2.37277	0.296919	0.0256566	384	193.437	92.4817
385	0.0590552	0.0336956	0.0476496	0.105809	385	1.23936	0.318458			385	0.495909	0.292993	0.359187	0.339498	385	1.38064	0.863017			385	0	0.0089899	0.0301902	0.0596419	385	0	0.150731			385	63.2729	2.41421	0.296919	0.0200791	385	213.098	120.235
386	0.0590552	0.0336956	0.0589961	0.100687	386	1.001	0.334656			386	0.393061	0.287795	0.320892	0.339498	386	1.2249	0.847706			386	0	0.0389562	0.0301902	0.0312174	386	0	1.2479			386	63.3272	2.97099	0.296919	0.0231214	386	213.281	128.495
387	0.0590552	0.0336956	0.0637238	0.12524	387	0.926737	0.269048			387	0.328347	0.295935	0.277234	0.30735	387	1.18437	0.96286			387	0	0.0389562	0.0301902	0.0312174	387	0	1.2479			387	68.0174	2.92801	0.230252	0.026323	387	295.404	111.234
388	0.0390416	0.0336956	0.103936	0.118469	388	0.375632	0.284425			388	0.306904	0.280541	0.189069	0.279171	388	1.62324	1.00491			388	0	0.0389562	0.0301902	0.0312174	388	0	1.2479			388	64.9312	3.55455	0.404495	0.0615545	388	160.524	57.7464
389	0.0265331	0.0336956	0.103936	0.10908	389	0.255284	0.308906			389	0.340291	0.260057	0.199018	0.228447	389	1.70985	1.13837			389	0	0.0389562	0.0100634	0.0570578	389	0	0.68275			389	78.0455	3.15147	0.54259	0.0210244	389	143.839	149.896
390	0.0265331	0.025357	0.109609	0.10908	390	0.24207	0.232462			390	0.347989	0.326542	0.190971	0.269529	390	1.82221	1.21153			390	0	0.0975511	0.100634	0.0570578	390	0	1.70969			390	71.438	3.52578	0.383766	0.0266409	390	186.15	132.344
391	0.0765671	0.025357	0.109609	0.10642	391	0.698546	0.238272			391	0.33548	0.351558	0.169689	0.274257	391	1.97702	1.28186			391	0	0.0975511	0	0.0455732	391	#DIV/0!	2.14054			391	81.2248	3.86976	0.550433	0.032472	391	147.565	119.172
392	0.0766393	0.0153507	0.146442	0.101299	392	0.523341	0.151538			392	0.326383	0.351558	0.137588	0.242939	392	2.37217	1.4471			392	0	0.0975511	0	0.0455732	392	#DIV/0!	2.14054			392	92.0991	5.29506	0.641342	0.0380885	392	143.604	139.02
393	0.0683003	0	0.119509	0.169794	393	0.571509	0			393	0.219319	0.33719	0.0877992	0.226951	393	2.49796	1.48574			393	0	0.131263	0	0.0570578	393	#DIV/0!	2.30053			393	98.8822	9.14679	0.784932	0.0458113	393	125.976	199.662
394	0.0864945	0.00588609	0.148305	0.209048	394	0.583221	0.0281566			394	0.127742	0.25467	0.0318649	0.124032	394	4.00886	2.05325			394	0	0.122273	0	0.0871267	394	#DIV/0!	1.4034			394	119.22	9.40973	0.784932	0.0458113	394	151.886	205.402
395	0.0475792	0.012557	0.180654	0.168364	395	0.263372	0.0745825			395	0.0621245	0.175068	0.0270228	0.107013	395	2.29897	1.63596			395	0	0.111571	0	0.14053	395	#DIV/0!	0.793929			395	122.103	9.434	0.713503	0.0482016	395	171.132	195.719
396	0.0475792	0.012557	0.15627	0.173485	396	0.304467	0.0723809			396	0.109159	0.141597	0.0270228	0.0826005	396	4.03953	1.71424			396	0	0.0890964	0	0.120798	396	#DIV/0!	0.737567			396	120.115	12.3893	0.85636	0.0522093	396	140.262	237.301
397	0.0475792	0.012557	0.164809	0.111519	397	0.288693	0.1126			397	0.101462	0.131309	0.0270228	0.0783026	397	3.75468	1.67694			397	0	0.0361201	0	0.0949572	397	#DIV/0!	0.380384			397	144.656	7.32465	1.10112	0.0458204	397	131.372	159.855
398	0.0475792	0.0208956	0.150626	0.0910345	398	0.315877	0.229535			398	0.0792246	0.124162	0.0207636	0.0570279	398	3.81555	2.17721			398	0	0.0192641	0	0.119362	398	#DIV/0!	0.161392			398	135.384	6.88918	1.10112	0.0477979	398	122.952	144.131
399	0.0559182	0.0208956	0.135583	0.0892705	399	0.412428	0.234071			399	0.0959025	0.117014	0.0207636	0.0557671	399	4.61878	2.09826			399	0	0.0417388	0	0.106442	399	#DIV/0!	0.392128			399	136.396	6.83345	1.10112	0.0477979	399	123.87	142.965
400	0.0659249	0.0208956	0.133692	0.130112	400	0.493111	0.160598			400	0.0868055	0.112396	0.0207636	0.0557671	400	4.18065	2.01545			400	0	0.0417388	0	0.106442	400	#DIV/0!	0.392128			400	141.474	6.29339	1.08921	0.0450092	400	129.887	139.825
401	0.0548063	0.0208956	0.162689	0.136147	401	0.336879	0.153478			401	0.0868055	0.104057	0.016496	0.0506096	401	5.26221	2.05608			401	0.0489741	0.0417388	0	0.111036	401	#DIV/0!	0.375905			401	136.241	6.68134	1.08921	0.0395765	401	125.082	168.821
402	0.0639034	0.0385992	0.152963	0.136147	402	0.41777	0.28351			402	0.0714104	0.0957186	0.0277625	0.0458819	402	2.57219	2.08619			402	0.0489741	0.0224748	0	0.099551	402	#DIV/0!	0.225761			402	146.4	6.53587	1.21421	0.039323	402	120.572	166.21
403	0.0639034	0.0385992	0.144023	0.154031	403	0.443702	0.250594			403	0.0637129	0.0553083	0.0207209	0.0417881	403	3.07481	1.32354			403	0.0489741	0.0224748	0	0.099551	403	#DIV/0!	0.225761			403	147.556	10.8614	0.902606	0.0377701	403	163.478	287.567
404	0.0527847	0.0385992	0.144338	0.13201	404	0.365701	0.292396			404	0.0637129	0.0553083	0.0207209	0.0366305	404	3.07481	1.5099			404	0.0489741	0.0224748	0	0.0788787	404	#DIV/0!	0.284928			404	186.767	16.4184	1.10261	0.0469477	404	169.387	349.717
405	0.0345906	0.0385992	0.126525	0.13201	405	0.273389	0.292396			405	0.0637129	0.0441902	0.0207209	0.0413583	405	3.07481	1.06847			405	0.0489741	0	0	0.0591459	405	#DIV/0!	0			405	252.429	16.4642	1.33979	0.0443734	405	188.41	371.038
406	0.0274429	0.0457466	0.120852	0.155795	406	0.227078	0.293634			406	0.0637129	0.0470329	0.0207209	0.061759	406	3.07481	0.761554			406	0.0489741	0	0	0.0462257	406	#DIV/0!	0			406	246.778	15.8081	1.26286	0.0392249	406	195.412	403.011
407	0.0274429	0.0601147	0.112457	0.159635	407	0.24403	0.376575			407	0.0546158	0.0541803	0.0207209	0.061759	407	2.63578	0.877285			407	0	0.0168561	0.166765	0.0218208	407	0	0.772476			407	236.165	14.9168	1.26286	0.0361826	407	187.008	412.265
408	0.0274429	0.0601147	0.0898926	0.157065	408	0.305285	0.382738			408	0.0623133	0.0541803	0.0422068	0.0802401	408	1.47638	0.675227			408	0	0.0168561	0.166765	0.0218208	408	0	0.772476			408	225.677	12.4735	1.27195	0.0403658	408	177.426	309.012
409	0.0274429	0.0601147	0.0876379	0.150806	409	0.313139	0.398624			409	0.0652763	0.0541803	0.0836515	0.113764	409	0.780336	0.476252			409	0	0.0168561	0.166765	0.0218208	409	0	0.772476			409	224.657	9.63895	1.34888	0.0328269	409	166.552	293.629
410	0.0174361	0.0451051	0.0586412	0.0873156	410	0.297335	0.516576			410	0.151328	0.0387859	0.144707	0.0960653	410	1.04575	0.403745			410	0	0.0168561	0.136575	0.0103362	410	0	1.63078			410	211.701	10.7977	0.812454	0.0324285	410	260.57	332.969
411	0.00909708	0.039219	0.0633205	0.0975578	411	0.143667	0.402008			411	0.13465	0.101127	0.125929	0.128242	411	1.06925	0.788562			411	0	0.0361201	0.136575	0	411	0	#DIV/0!			411	231.283	11.5958	0.950549	0.0324285	411	243.315	357.58
412	0.00909708	0.0292127	0.0633205	0.0975578	412	0.143667	0.29944			412	0.144657	0.101127	0.109542	0.128242	412	1.32056	0.788562			412	0	0.0361201	0.136575	0	412	0	#DIV/0!			412	238.08	15.3823	0.950549	0.0324285	412	250.466	474.345
413	0	0.0292127	0.0633205	0.0823367	413	0	0.354796			413	0.144657	0.0857327	0.076681	0.0942028	413	1.88647	0.910086			413	0	0.0361201	0.136575	0	413	0	#DIV/0!			413	279.289	18.1197	1.02198	0.0374483	413	273.283	483.859
414	0	0.0292127	0.0617446	0.0635591	414	0	0.459614			414	0.144657	0.0857327	0.076681	0.0998761	414	1.88647	0.85839			414	0	0.0361201	0.110698	0.0516809	414	0	0.698907			414	316.313	20.4749	0.821978	0.0346595	414	384.819	590.743
415	0.00714771	0.0215155	0.0617446	0.0439992	415	0.115763	0.488998			415	0.173247	0.0607168	0.117139	0.0935725	415	1.47899	0.648874			415	0	0.0342472	0.0201268	0.0516809	415	0	0.662667			415	330.891	18.972	0.884478	0.0316172	415	374.109	600.051
416	0.00714771	0.0215155	0.0653262	0.0327327	416	0.109416	0.65731			416	0.158952	0.0707231	0.122481	0.320617	416	1.29776	0.220584			416	0	0.0342472	0.0427695	0	416	0	#DIV/0!			416	314.674	13.7572	0.807555	0.032082	416	389.663	428.814
417	0.00714771	0.0215155	0.0795754	0.0434871	417	0.089823	0.494756			417	0.144657	0.0687738	0.122481	0.142356	417	1.18105	0.483112			417	0	0.0342472	0.0686468	0	417	0	#DIV/0!			417	247.275	14.8282	0.724222	0.0296917	417	341.436	499.406
418	0.00714771	0.0215155	0.0799391	0.0989093	418	0.0894144	0.217528			418	0.128727	0.0687738	0.136162	0.1329	418	0.945395	0.517484			418	0	0.0149832	0.0686468	0	418	0	#DIV/0!			418	268.055	17.4156	0.570375	0.0296917	418	469.962	586.55
419	0.00714771	0.0215155	0.118105	0.111271	419	0.0605201	0.193361			419	0.135875	0.0687738	0.118636	0.124706	419	1.1453	0.551489			419	0	0.0299663	0.0912895	0	419	0	#DIV/0!			419	274.717	21.2617	0.570375	0.0187511	419	481.643	1133.89
420	0.0148452	0.0066709	0.12054	0.14096	420	0.123156	0.0473249			420	0.135875	0.0576557	0.118636	0.113245	420	1.1453	0.509125			420	0	0.0299663	0.0912895	0	420	0	#DIV/0!			420	268.331	28.8169	0.570375	0.0217934	420	470.446	1322.28
421	0.0148452	0.0066709	0.15988	0.152226	421	0.0928521	0.0438223			421	0.111651	0.0505083	0.0920065	0.0957091	421	1.21351	0.527727			421	0	0.0299663	0.117167	0.0465128	421	0	0.64426			421	340.142	28.5921	0.570375	0.0217934	421	596.347	1311.96
422	0.0148452	0	0.16182	0.164673	422	0.0917392	0			422	0.0616902	0.0616264	0.0716438	0.0802366	422	0.861068	0.768059			422	0	0.0299663	0.138552	0.0709177	422	0	0.422551			422	330.203	43.2259	0.493452	0.0217934	422	669.169	1983.44
423	0.0469183	0	0.170487	0.140732	423	0.275201	0			423	0.0888648	0.0359691	0.0716438	0.0711449	423	1.24037	0.505576			423	0	0.0492304	0.115909	0.0967582	423	0	0.508799			423	380.049	41.025	0.493452	0.0248357	423	770.183	1651.86
424	0.054066	0	0.171281	0.147503	424	0.315657	0			424	0.205177	0.0359691	0.110741	0.0654716	424	1.85276	0.549385			424	0	0.061217	0.0673889	0.149796	424	0	0.408668			424	378.088	22.7283	0.493452	0.0214892	424	766.209	1057.66
425	0.054066	0	0.171281	0.147503	425	0.315657	0			425	0.229003	0.0799531	0.0901755	0.131254	425	2.53953	0.609146			425	0	0.061217	0.0472621	0.123956	425	0	0.493861			425	379.826	20.6859	0.422024	0.0112637	425	900.01	1836.51
426	0.054066	0	0.166553	0.170662	426	0.324617	0			426	0.159817	0.0776439	0.144825	0.102258	426	1.10351	0.759297			426	0	0.061217	0.0472621	0.123956	426	0	0.493861			426	342.935	19.9346	0.355357	0.0112637	426	965.042	1769.8
427	0.054066	0	0.18652	0.151728	427	0.289867	0			427	0.166071	0.0853411	0.144825	0.140278	427	1.1467	0.608372			427	0	0.061217	0.0472621	0.123956	427	0	0.493861			427	332.593	21.5527	0.200595	0.0160445	427	1658.03	1343.31
428	0.054066	0	0.176635	0.12204	428	0.306089	0			428	0.166071	0.0853411	0.134076	0.140278	428	1.23863	0.608372			428	0	0.0630898	0.0213847	0.135441	428	0	0.465812			428	371.852	19.7768	0.20609	0.0190867	428	1804.32	1036.15
429	0.0469183	0	0.144057	0.10605	429	0.325693	0			429	0.160873	0.0853411	0.139198	0.146581	429	1.15572	0.58221			429	0	0.0361201	0.0213847	0.150207	429	0	0.24047			429	339.451	18.5879	0.139423	0.0314249	429	2434.69	591.502
430	0.0469183	0	0.112558	0.0792924	430	0.416835	0			430	0.160873	0.0853411	0.135442	0.151739	430	1.18776	0.562421			430	0	0.0168561	0.0100634	0.137286	430	0	0.12278			430	358.181	18.3847	0.139423	0.0344672	430	2569.02	533.396
431	0.0469183	0.0100064	0.083175	0.0519512	431	0.564091	0.192611			431	0.186849	0.0747728	0.133857	0.141338	431	1.39589	0.529035			431	0	0.0168561	0	0.0792888	431	#DIV/0!	0.212591			431	351.843	15.8423	0.153846	0.0478026	431	2286.98	331.41
432	0.0469183	0.0100064	0.0302819	0.0589928	432	1.54938	0.16962			432	0.186849	0.117089	0.138196	0.170763	432	1.35206	0.685682			432	0	0.0168561	0	0.0792888	432	#DIV/0!	0.212591			432	313.234	14.0553	0.244755	0.0478026	432	1279.79	294.027
433	0.0417224	0.0100064	0.0735313	0.0940442	433	0.567411	0.106401			433	0.179701	0.125428	0.118142	0.17592	433	1.52106	0.712979			433	0	0.0168561	0	0.0657161	433	#DIV/0!	0.256498			433	290.282	13.3808	0.244755	0.0478026	433	1186.01	279.918
434	0.0500614	0.0100064	0.122159	0.118521	434	0.409805	0.0844271			434	0.213765	0.125428	0.163456	0.169617	434	1.30778	0.739476			434	0	0.0337121	0	0.0450437	434	#DIV/0!	0.748432			434	283.605	11.2162	0.244755	0.0511346	434	1158.73	219.346
435	0.0667394	0.018345	0.094939	0.117383	435	0.702972	0.156284			435	0.18744	0.170667	0.163456	0.158366	435	1.14673	1.07767			435	0	0.168561	0	0.0356472	435	#DIV/0!	4.72859			435	240.862	10.3753	0.244755	0.0455571	435	984.094	227.743
436	0.0513443	0.0383577	0.0665727	0.0810794	436	0.771252	0.473088			436	0.18744	0.170667	0.198887	0.158366	436	0.942442	1.07767			436	0.0419778	0.0168561	0.0129387	0.0302777	436	3.24437	0.556715			436	221.758	11.5439	0.244755	0.0519459	436	906.04	222.229
437	0.0513443	0.0383577	0.0877185	0.0857737	437	0.585331	0.447196			437	0.179101	0.181785	0.151659	0.18106	437	1.18094	1.00401			437	0.125933	0.0168561	0.0129387	0.0518114	437	9.73311	0.325335			437	234.733	10.4093	0.244755	0.0407908	437	959.052	255.187
438	0.0375255	0.0383577	0.0976037	0.0857737	438	0.384468	0.447196			438	0.160365	0.16639	0.151659	0.154126	438	1.05741	1.07958			438	0.125933	0.0168561	0.0211724	0.0632961	438	5.94801	0.266305			438	216.339	10.3728	0.244755	0.0346821	438	883.9	299.083
439	0.0750509	0.0383577	0.114308	0.0594852	439	0.656566	0.644828			439	0.198486	0.184584	0.156353	0.169665	439	1.26947	1.08793			439	0.125933	0.0168561	0.0211724	0.0632961	439	5.94801	0.266305			439	194.525	14.2682	0.335664	0.0387047	439	579.522	368.643
440	0.0827484	0.0383577	0.0991796	0.0468103	440	0.834329	0.819428			440	0.167702	0.191731	0.131516	0.183005	440	1.27514	1.04769			440	0.125933	0.0168561	0.0211724	0.0632961	440	5.94801	0.266305			440	229.89	15.0676	0.335664	0.0356624	440	684.88	422.507
441	0.0702399	0.0283513	0.0935063	0.067807	441	0.751178	0.418118			441	0.167702	0.191731	0.0978952	0.166816	441	1.71308	1.14936			441	0.125933	0.0168561	0.0211724	0.0632961	441	5.94801	0.266305			441	243.555	21.5308	0.555445	0.0504214	441	438.487	427.017
442	0.0802467	0.0429439	0.0840509	0.0850198	442	0.95474	0.505105			442	0.267864	0.191731	0.0974684	0.168596	442	2.74821	1.13722			442	0.125933	0	0.0211724	0.0736323	442	5.94801	0			442	379.042	19.1178	1.07788	0.0412945	442	351.655	462.962
443	0.0802467	0.0572387	0.0938502	0.0901409	443	0.855052	0.634992			443	0.239372	0.37349	0.0630186	0.194627	443	3.79844	1.919			443	0.0839557	0.0168561	0.0082337	0.0851169	443	10.1966	0.198034			443	346.557	20.6986	0.986971	0.0443368	443	351.132	466.85
444	0.0802467	0.0572387	0.0823891	0.150253	444	0.973998	0.380948			444	0.452893	0.346336	0.119223	0.173711	444	3.7987	1.99375			444	0	0.0168561	0.0082337	0.0757204	444	0	0.222609			444	384.135	19.9698	1.08697	0.0476833	444	353.399	418.801
445	0.0802467	0.0572387	0.107761	0.145132	445	0.744673	0.39439			445	0.377678	0.45721	0.199383	0.273958	445	1.89423	1.6689			445	0	0.0168561	0.0082337	0.0731363	445	0	0.230475			445	398.37	26.2156	1.08697	0.0476833	445	366.495	549.786
446	0.0719077	0.0716068	0.109337	0.1156	446	0.657671	0.619434			446	0.407698	0.454209	0.208459	0.33814	446	1.95577	1.34325			446	0	0.0168561	0.118931	0.0975412	446	0	0.17281			446	427.512	29.8171	1.16389	0.0443368	446	367.312	672.513
447	0.0177043	0.0632682	0.0983022	0.111267	447	0.180101	0.568616			447	0.430332	0.454685	0.283035	0.348183	447	1.52042	1.30588			447	0	0.0168561	0.0283605	0.091426	447	0	0.184368			447	453.421	32.6904	1.28889	0.0460753	447	351.79	709.499
448	0.0177043	0.0716068	0.0765261	0.111267	448	0.23135	0.643558			448	0.438671	0.494637	0.333019	0.359644	448	1.31726	1.37535			448	0	0.0168561	0.0283605	0.091426	448	0	0.184368			448	480.199	38.9974	1.28889	0.0423569	448	372.567	920.685
449	0.0177043	0.0816132	0.0656953	0.107355	449	0.269491	0.760217			449	0.439863	0.481742	0.345224	0.359644	449	1.27414	1.3395			449	0	0.0168561	0.0201268	0.0828125	449	0	0.203545			449	546.419	33.1639	1.40001	0.0414008	449	390.298	801.046
450	0.0177043	0.0750156	0.0609676	0.0983931	450	0.290389	0.762407			450	0.455258	0.487175	0.350857	0.314185	450	1.29756	1.5506			450	0	0.0168561	0.0201268	0.0922091	450	0	0.182803			450	506.811	52.1469	1.2466	0.0669125	450	406.556	779.329
451	0.0177043	0.0550029	0.0910531	0.0721939	451	0.19444	0.761877			451	0.393152	0.487175	0.287953	0.309027	451	1.36534	1.57648			451	0	0	0.0201268	0.101606	451	0	0			451	579.356	62.4154	1.47084	0.068929	451	393.895	905.502
452	0.00769753	0.0661211	0.0910531	0.0568305	452	0.0845389	1.16348			452	0.342538	0.384179	0.301054	0.297632	452	1.1378	1.29078			452	0	0	0.0201268	0.111942	452	0	0			452	641.463	58.3741	1.63334	0.0714643	452	392.731	816.83
453	0	0.0661211	0.116031	0.0568305	453	0	1.16348			453	0.269862	0.288926	0.287441	0.305626	453	0.938843	0.945358			453	0	0	0.0201268	0.111942	453	0	0			453	606.02	55.3701	1.63334	0.0724349	453	371.032	764.411
454	0	0.0661211	0.0832237	0.0344966	454	0	1.91674			454	0.229835	0.263585	0.26264	0.269954	454	0.875095	0.97641			454	0	0	0.0201268	0.0842556	454	0	0			454	566.278	44.3036	1.29616	0.0565206	454	436.889	783.85
455	0	0.0661211	0.0712468	0.0293755	455	0	2.25089			455	0.210731	0.24634	0.188373	0.230971	455	1.11869	1.06654			455	0	0	0	0.0681771	455	#DIV/0!	0			455	490.168	40.5022	0.897533	0.0565206	455	546.128	716.592
456	0	0.0661211	0.0807022	0.0396178	456	0	1.66898			456	0.197462	0.178745	0.297467	0.155042	456	0.663809	1.15288			456	0	0	0	0.0681771	456	#DIV/0!	0			456	457.057	70.2382	0.897533	0.106682	456	509.237	658.388
457	0.0160365	0.0744597	0.0858597	0.0325762	457	0.186776	2.28571			457	0.226572	0.189571	0.266798	0.182438	457	0.849229	1.0391			457	0	0	0	0.11469	457	#DIV/0!	0			457	633.674	65.8184	1.16477	0.106682	457	544.035	616.958
458	0.0342307	0.0682057	0.105352	0.0826212	458	0.324916	0.825523			458	0.218875	0.169366	0.22376	0.182438	458	0.978167	0.928347			458	0	0	0	0.137659	458	#DIV/0!	0			458	588.882	62.136	1.05365	0.106682	458	558.895	582.441
459	0.0342307	0.0505022	0.150051	0.0826212	459	0.228127	0.61125			459	0.17718	0.158889	0.22376	0.187596	459	0.791829	0.846977			459	0	0	0	0.137659	459	#DIV/0!	0			459	552.572	61.8433	0.976732	0.106682	459	565.736	579.697
460	0.0342307	0.0421635	0.15199	0.169937	460	0.225216	0.248113			460	0.150647	0.150342	0.166489	0.192753	460	0.904846	0.779973			460	0	0.0280934	0	0.137659	460	#DIV/0!	0.20408			460	555.384	62.2408	0.976732	0.103336	460	568.615	602.317
461	0.0342307	0.0243745	0.246186	0.199241	461	0.139044	0.122337			461	0.107357	0.143195	0.136914	0.193269	461	0.784121	0.74091			461	0	0.0280934	0	0.0737106	461	#DIV/0!	0.381132			461	563.136	59.0471	1.05365	0.100293	461	534.459	588.744
462	0.0342307	0.0243745	0.232648	0.313339	462	0.147135	0.0777894			462	0.123394	0.174625	0.139328	0.21761	462	0.885633	0.80247			462	0	0.0280934	0	0.0436417	462	#DIV/0!	0.64373			462	519.389	51.6867	0.862746	0.0877439	462	602.018	589.063
463	0.0419282	0.0166773	0.24519	0.312665	463	0.171003	0.0533391			463	0.0989016	0.182964	0.121063	0.227495	463	0.816944	0.804255			463	0	0.0280934	0	0.0436417	463	#DIV/0!	0.64373			463	429.433	51.3938	1.01659	0.0781027	463	422.424	658.028
464	0.0573233	0.0166773	0.24519	0.317786	464	0.233791	0.0524795			464	0.078888	0.192061	0.0996252	0.192416	464	0.791848	0.998155			464	0.058769	0.0280934	0	0.0551263	464	#DIV/0!	0.509619			464	454.705	47.2189	1.01659	0.0578252	464	447.284	816.579
465	0.0573233	0.0166773	0.250929	0.322907	465	0.228444	0.0516472			465	0.078888	0.208096	0.0579448	0.177651	465	1.36143	1.17138			465	0.058769	0.0280934	0	0.0551263	465	#DIV/0!	0.509619			465	421.726	45.6764	0.916592	0.0547829	465	460.103	833.77
466	0.0573233	0.00833863	0.250929	0.329166	466	0.228444	0.0253326			466	0.0805558	0.196978	0.0729668	0.151863	466	1.10401	1.29708			466	0.058769	0.0473575	0	0.0654625	466	#DIV/0!	0.72343			466	417.129	53.3667	0.637425	0.0649033	466	654.396	822.249
467	0.0573233	0.00833863	0.27027	0.324045	467	0.212096	0.0257329			467	0.0676899	0.242451	0.0576034	0.148711	467	1.1751	1.63035			467	0.058769	0.0473575	0	0.0218208	467	#DIV/0!	2.17029			467	508.418	26.7661	0.930694	0.0199208	467	546.278	1343.62
468	0.0573233	0.00833863	0.254711	0.293062	468	0.225052	0.0284534			468	0.194333	0.181573	0.11873	0.133239	468	1.63676	1.36277			468	0.058769	0.0305015	0	0.0312174	468	#DIV/0!	0.977067			468	393.182	23.3897	0.595467	0.0195224	468	660.292	1198.09
469	0.0658139	0	0.247183	0.133258	469	0.266256	0			469	0.211652	0.306868	0.103641	0.208765	469	2.04217	1.46992			469	0	0.0305015	0	0.0459833	469	#DIV/0!	0.663315			469	387.197	17.0851	0.595467	0.0195224	469	650.241	875.151
470	0.0581163	0.0071474	0.163425	0.0842801	470	0.355616	0.0848053			470	0.250873	0.290447	0.118151	0.181006	470	2.12333	1.60462			470	0	0.0305015	0	0.0459833	470	#DIV/0!	0.663315			470	361.042	14.7171	0.595467	0.017784	470	606.317	827.549
471	0.0581163	0.0927187	0.0629303	0.0842801	471	0.923503	1.10013			471	0.250873	0.305292	0.113817	0.152841	471	2.20417	1.99745			471	0	0.0305015	0	0.0589036	471	#DIV/0!	0.51782			471	327.918	15.3321	0.524038	0.017784	471	625.752	862.131
472	0.0706248	0.0927187	0.0514692	0.167371	472	1.37218	0.553972			472	0.257127	0.297595	0.104429	0.159775	472	2.46223	1.86259			472	0	0.0192641	0	0.0589036	472	#DIV/0!	0.327044			472	335.69	14.5642	0.524038	0.015553	472	640.582	936.427
473	0.0706248	0.0927187	0.0514692	0.150983	473	1.37218	0.6141			473	0.271422	0.289897	0.0925363	0.14946	473	2.93315	1.93964			473	0	0	0	0.0474189	473	#DIV/0!	0			473	318.604	23.6766	0.582862	0.0345311	473	546.619	685.66
474	0.0873028	0.106061	0.0463117	0.122817	474	1.88511	0.863568			474	0.245379	0.241533	0.086903	0.132956	474	2.8236	1.81665			474	0	0.0112374	0.0150951	0.0474189	474	0	0.236981			474	319.225	27.6762	0.505939	0.0375734	474	630.955	736.59
475	0.0873028	0.133856	0.0410683	0.128336	475	2.1258	1.04301			475	0.237682	0.201006	0.0925363	0.122555	475	2.56852	1.64014			475	0	0.0112374	0.0150951	0.0474189	475	0	0.236981			475	327.367	27.2286	0.505939	0.0375734	475	647.048	724.678
476	0.0796053	0.150533	0.0462258	0.0864478	476	1.7221	1.74132			476	0.268728	0.244367	0.108028	0.121924	476	2.48759	2.00425			476	0	0.0112374	0.0150951	0.0223168	476	0	0.50354			476	320.717	30.2494	0.418759	0.0399637	476	765.873	756.922
477	0.0475322	0.150533	0.0673715	0.0864478	477	0.705524	1.74132			477	0.268728	0.233719	0.0955094	0.121924	477	2.81363	1.91692			477	0	0.0112374	0.0150951	0.0481572	477	0	0.233348			477	347.39	31.7047	0.418759	0.0433102	477	829.569	732.037
478	0.0475322	0.150533	0.0673715	0.0789368	478	0.705524	1.90701			478	0.315855	0.226022	0.0961353	0.111257	478	3.28552	2.03154			478	0	0.0112374	0.0150951	0.0481572	478	0	0.233348			478	376.152	34.2503	0.418759	0.0410792	478	898.254	833.763
479	0.0375255	0.138025	0.0611825	0.0727914	479	0.613336	1.89618			479	0.326771	0.271809	0.0573853	0.126213	479	5.69434	2.15357			479	0	0.0262205	0.0150951	0.0488098	479	0	0.537199			479	418.191	27.2822	0.561617	0.0329275	479	744.62	828.554
480	0.0283526	0.15232	0.0512973	0.0713831	480	0.552711	2.13384			480	0.272449	0.253616	0.0589501	0.121342	480	4.62169	2.09008			480	0	0.0609543	0	0.0769994	480	#DIV/0!	0.79162			480	326.619	24.4825	0.330847	0.036513	480	987.22	670.515
481	0.0383594	0.142314	0.0564548	0.0713831	481	0.67947	1.99366			481	0.181783	0.229791	0.171032	0.0709135	481	1.06286	3.24044			481	0	0.0609543	0.00905707	0.0873355	481	0	0.697932			481	423.381	28.8307	0.491104	0.0334707	481	862.1	861.371
482	0.0508678	0.107443	0.0797297	0.0727914	482	0.638004	1.47604			482	0.172965	0.175104	0.110005	0.0871331	482	1.57234	2.00962			482	0	0.0609543	0.00905707	0.0873355	482	0	0.697932			482	531.071	25.875	0.491104	0.0277338	482	1081.38	932.976
483	0.0708814	0.0907658	0.0797297	0.0849541	483	0.889021	1.06841			483	0.175482	0.124225	0.110005	0.0908218	483	1.59522	1.36779			483	0	0.0609543	0.00905707	0.0873355	483	0	0.697932			483	492.698	25.9069	0.428604	0.0299484	483	1149.54	865.052
484	0.0708814	0.0648031	0.111276	0.100554	484	0.636985	0.644461			484	0.182154	0.124225	0.144431	0.0766387	484	1.26118	1.62091			484	0	0.0609543	0.0219957	0.0873355	484	0	0.697932			484	513.626	30.6008	0.505527	0.0269062	484	1016.02	1137.32
485	0.0708814	0.0835054	0.11438	0.0836542	485	0.619702	0.998222			485	0.197549	0.13852	0.138797	0.0967202	485	1.42329	1.43217			485	0	0.0609543	0.0219957	0.0614951	485	0	0.991206			485	597.317	28.6865	0.58245	0.0182863	485	1025.52	1568.74
486	0.0708814	0.0701636	0.109222	0.103371	486	0.648965	0.678758			486	0.197549	0.148526	0.138797	0.0910469	486	1.42329	1.63131			486	0	0.0272421	0.0310528	0.0614951	486	0	0.442997			486	559.923	33.2979	0.58245	0.0206767	486	961.324	1610.41
487	0.0708814	0.0391916	0.093234	0.0982494	487	0.760253	0.398899			487	0.224233	0.148526	0.149438	0.0910469	487	1.50051	1.63131			487	0	0.0272421	0.0310528	0.0614951	487	0	0.442997			487	624.652	31.0977	0.649117	0.0173302	487	962.312	1794.42
488	0.0585654	0.0391916	0.0777615	0.0766553	488	0.753141	0.51127			488	0.226167	0.200342	0.127218	0.0962044	488	1.77779	2.08246			488	0	0.012259	0.0773445	0.0557528	488	0	0.219881			488	579.505	26.9873	0.649117	0.0173302	488	892.759	1557.24
489	0.0502264	0.0258498	0.0612575	0.0766553	489	0.819923	0.337221			489	0.189358	0.216616	0.113405	0.118967	489	1.66975	1.82081			489	0	0.012259	0.0773445	0.0764251	489	0	0.160405			489	523.673	28.3197	0.70794	0.0262035	489	739.713	1080.76
490	0.0177043	0.0258498	0.0561	0.0526001	490	0.315585	0.491439			490	0.186705	0.199822	0.0883682	0.0929339	490	2.11281	2.15015			490	0.0734612	0.0459711	0.0773445	0.0911911	490	0.949792	0.504118			490	551.15	28.7331	0.820545	0.0238132	490	671.688	1206.61
491	0.00769753	0.0258498	0.0517359	0.0455585	491	0.148785	0.567397			491	0.157968	0.163132	0.0658352	0.110584	491	2.39944	1.47519			491	0.0734612	0.0337121	0.0553488	0.0526653	491	1.32724	0.64012			491	524.505	29.1162	0.891974	0.0222043	491	588.028	1311.29
492	0.0188162	0.0258498	0.0465784	0.0919902	492	0.403968	0.281005			492	0.143672	0.12811	0.051752	0.0873507	492	2.77617	1.46662			492	0.0734612	0.0337121	0.0553488	0.0526653	492	1.32724	0.64012			492	502.6	22.9749	0.891974	0.019201	492	563.469	1196.55
493	0.0188162	0.0133418	0.0883542	0.0919902	493	0.212963	0.145035			493	0.134575	0.121054	0.051752	0.0970763	493	2.60038	1.247			493	0.0734612	0.0337121	0.0553488	0.0526653	493	1.32724	0.64012			493	374.778	26.1411	0.756692	0.025894	493	495.285	1009.54
494	0.0188162	0.0133418	0.0978757	0.0615194	494	0.192246	0.216871			494	0.149854	0.129393	0.0470576	0.0970763	494	3.18447	1.3329			494	0	0	0.0553488	0.014766	494	0	0			494	384.083	23.5679	0.679769	0.025894	494	565.019	910.169
495	0.0188162	0.0276366	0.0666927	0.0427419	495	0.282133	0.646593			495	0.205229	0.16937	0.0775285	0.105586	495	2.64715	1.60409			495	0	0	0.0553488	0.0241625	495	0	0			495	344.979	29.0936	0.679769	0.0322828	495	507.494	901.211
496	0.0388298	0.0276366	0.061965	0.0371086	496	0.62664	0.744749			496	0.242881	0.192328	0.0986105	0.127096	496	2.46303	1.51326			496	0	0	0.0462917	0.0241625	496	0	0			496	405.23	31.3734	0.751198	0.0322828	496	539.445	971.831
497	0.0388298	0.0276366	0.061965	0.0327753	497	0.62664	0.843213			497	0.263378	0.253338	0.0691924	0.154112	497	3.80646	1.64386			497	0	0	0.0563551	0.00939653	497	0	0			497	442.237	34.6307	0.674275	0.0322828	497	655.87	1072.73
498	0.0388298	0.037643	0.0576009	0.0327753	498	0.674117	1.14851			498	0.443469	0.243332	0.164247	0.154112	498	2.70002	1.57893			498	0	0	0.0201268	0.00939653	498	0	0			498	487.682	39.1264	0.674275	0.0322828	498	723.268	1211.99
499	0.0388298	0.037643	0.0576009	0.0440419	499	0.674117	0.854709			499	0.421939	0.443716	0.176007	0.219383	499	2.39729	2.02256			499	0	0	0.0201268	0.00939653	499	0	0			499	565.549	37.3272	0.822626	0.0322828	499	687.492	1156.26
500	0.0388298	0.0243011	0.0680019	0.0389207	500	0.57101	0.624376			500	0.42103	0.453289	0.206094	0.265109	500	2.0429	1.70982			500	0	0	0.0201268	0.00939653	500	0	0			500	545.23	36.5977	0.722626	0.0238079	500	754.512	1537.21
501	0	0.0243011	0.0680019	0.0389207	501	0	0.624376			501	0.444574	0.521314	0.211727	0.265289	501	2.09975	1.96508			501	0	0	0.0201268	0.00939653	501	0	0			501	538.81	39.8829	0.722626	0.0307544	501	745.627	1296.82
502	0	0.0100064	0.0793484	0.0422068	502	0	0.237079			502	0.444574	0.555635	0.195453	0.275174	502	2.27458	2.01921			502	0	0	0.0201268	0.00939653	502	0	0			502	570.698	42.3865	0.65596	0.0307544	502	870.02	1378.23
503	0	0.0100064	0.0673715	0.0520223	503	0	0.192347			503	0.444574	0.555635	0.191228	0.264303	503	2.32483	2.10227			503	0	0	0.0201268	0.00939653	503	0	0			503	603.112	46.6141	0.722626	0.0277797	503	834.611	1677.99
504	0	0.0100064	0.0794663	0.0520223	504	0	0.192347			504	0.565691	0.555635	0.33841	0.26025	504	1.67161	2.135			504	0	0.0192641	0.0201268	0.00939653	504	0	2.05013			504	657.007	39.5441	0.775307	0.0252055	504	847.415	1568.87
505	0	0.0100064	0.0743088	0.0600698	505	0	0.166579			505	0.697838	0.655142	0.402254	0.344631	505	1.73482	1.901			505	0	0.0192641	0.038241	0.00939653	505	0	2.05013			505	692.9	35.164	0.794788	0.0192847	505	871.806	1823.41
506	0	0.0350222	0.0743088	0.0933573	506	0	0.375142			506	0.687857	0.627921	0.334787	0.29893	506	2.05461	2.10056			506	0	0.0192641	0.0181141	0	506	0	#DIV/0!			506	593.896	30.408	0.669297	0.0123382	506	887.342	2464.55
507	0	0.0350222	0.0699448	0.111509	507	0	0.314076			507	0.614711	0.612507	0.310106	0.240728	507	1.98226	2.5444			507	0	0.0192641	0.0181141	0	507	0	#DIV/0!			507	532.118	31.6499	0.669297	0.0181692	507	795.04	1741.95
508	0	0.0250159	0.0854173	0.0833426	508	0	0.300157			508	0.481512	0.537984	0.207612	0.228903	508	2.31929	2.35027			508	0	0.0192641	0.0483044	0	508	0	#DIV/0!			508	544.606	34.1595	0.84354	0.0181692	508	645.62	1880.07
509	0	0.0250159	0.105904	0.0720761	509	0	0.347076			509	0.34172	0.474134	0.18047	0.194863	509	1.8935	2.43316			509	0	0.0192641	0.0483044	0	509	0	#DIV/0!			509	571.622	50.2258	0.84354	0.0264804	509	677.647	1896.72
510	0	0	0.127828	0.0650345	510	0	0			510	0.25833	0.399391	0.202405	0.129526	510	1.2763	3.08348			510	0	0.0192641	0.0483044	0	510	0	#DIV/0!			510	759.607	44.2783	0.915701	0.0264804	510	829.536	1672.12
511	0	0	0.127828	0.046257	511	0	0			511	0.199456	0.340263	0.151728	0.146374	511	1.31456	2.32461			511	0	0	0.0754756	0	511	0	#DIV/0!			511	704.476	33.9422	0.838778	0.0264804	511	839.884	1281.79
512	0	0	0.104662	0.0382094	512	0	0			512	0.20029	0.174923	0.193466	0.131331	512	1.03527	1.33192			512	0	0	0.0754756	0	512	0	#DIV/0!			512	636.222	31.8815	0.761855	0.0197197	512	835.096	1616.73
513	0	0	0.0920551	0.0382094	513	0	0			513	0.180832	0.150132	0.187206	0.143982	513	0.96595	1.04272			513	0	0	0.0867969	0	513	0	#DIV/0!			513	645.781	32.272	0.690426	0.0234381	513	935.336	1376.91
514	0.0410535	0	0.0972126	0.115235	514	0.422306	0			514	0.215906	0.119893	0.224605	0.135406	514	0.961271	0.885436			514	0	0	0.0566067	0	514	0	#DIV/0!			514	667.346	32.5486	0.690426	0.0234381	514	966.571	1388.71
515	0.0410535	0	0.117058	0.127042	515	0.350711	0			515	0.202117	0.132031	0.146162	0.167149	515	1.38283	0.789903			515	0.0801395	0	0.048556	0	515	1.65046	#DIV/0!			515	685.62	30.5767	0.761855	0.0312856	515	899.936	977.34
516	0.0410535	0.0138183	0.107603	0.165759	516	0.381529	0.0833637			516	0.210023	0.139167	0.117996	0.168198	516	1.77992	0.827398			516	0.0801395	0.012259	0.048556	0	516	1.65046	#DIV/0!			516	706.078	28.4527	0.810369	0.0332776	516	871.304	855.01
517	0.0410535	0.0138183	0.139433	0.19256	517	0.294433	0.0717611			517	0.19001	0.139167	0.117996	0.178083	517	1.61031	0.78147			517	0.0801395	0.012259	0.048556	0	517	1.65046	#DIV/0!			517	671.218	26.6393	0.872335	0.0332776	517	769.45	800.518
518	0.0410535	0.0138183	0.19254	0.19256	518	0.21322	0.0717611			518	0.182312	0.139167	0.153673	0.162009	518	1.18636	0.859006			518	0.104627	0.012259	0.048556	0	518	2.15476	#DIV/0!			518	705.485	25.0194	0.800906	0.0274465	518	880.858	911.568
519	0.0482012	0.0138183	0.177068	0.233316	519	0.272219	0.0592258			519	0.14848	0.0839117	0.169549	0.157011	519	0.875735	0.534432			519	0.104627	0.012259	0.048556	0	519	2.15476	#DIV/0!			519	681.742	27.6846	0.64333	0.0213113	519	1059.71	1299.06
520	0.0482012	0.0138183	0.206208	0.238437	520	0.233751	0.0579537			520	0.12513	0.0696169	0.137157	0.176867	520	0.912313	0.393611			520	0.104627	0.012259	0.102611	0.0103362	520	1.01964	1.18602			520	689.434	36.0248	0.559997	0.0237016	520	1231.14	1519.93
521	0.0482012	0.0138183	0.206208	0.243131	521	0.233751	0.0568348			521	0.140782	0.0496042	0.108223	0.16683	521	1.30085	0.297333			521	0.104627	0.012259	0.0641183	0.0103362	521	1.63177	1.18602			521	749.33	69.3449	0.64333	0.0374309	521	1164.77	1852.61
522	0.0482012	0.0249365	0.196752	0.249106	522	0.244984	0.100104			522	0.209125	0.0567515	0.147375	0.13609	522	1.419	0.417016			522	0.104627	0.0675814	0.130788	0.0275632	522	0.799968	2.45188			522	1379.87	66.7302	0.953587	0.0341806	522	1447.03	1952.28
523	0.0482012	0.0249365	0.197546	0.163757	523	0.244	0.152277			523	0.200028	0.076887	0.130162	0.166617	523	1.53676	0.461459			523	0.104627	0.0675814	0.130788	0.0275632	523	0.799968	2.45188			523	1366.56	64.9186	0.976664	0.0270095	523	1399.21	2403.55
524	0.0482012	0.0249365	0.202994	0.129332	524	0.237451	0.19281			524	0.200028	0.076887	0.118896	0.149125	524	1.68238	0.515589			524	0.104627	0.0675814	0.0754396	0.0275632	524	1.38689	2.45188			524	1354.41	61.9724	0.976664	0.0270095	524	1386.77	2294.46
525	0.0572983	0.0249365	0.185072	0.130698	525	0.3096	0.190795			525	0.181076	0.076887	0.136692	0.137778	525	1.3247	0.558049			525	0.104627	0.0675814	0.10563	0.0275632	525	0.990502	2.45188			525	1335.37	65.2215	0.909997	0.0270095	525	1467.44	2414.76
526	0.0239423	0.0249365	0.176834	0.0631838	526	0.135394	0.394666			526	0.181076	0.0691898	0.136692	0.146506	526	1.3247	0.472265			526	0.0244871	0.0675814	0.10563	0.0275632	526	0.23182	2.45188			526	1337.01	70.4709	0.909997	0.042134	526	1469.24	1672.54
527	0.0162448	0.0249365	0.149098	0.0518089	527	0.108954	0.481316			527	0.155301	0.0691898	0.11322	0.141779	527	1.37167	0.488013			527	0.0244871	0.0665599	0.0797525	0.0275632	527	0.307038	2.41481			527	1434.67	74.2421	1.135	0.0498031	527	1264.03	1490.71
528	0.0162448	0.0326337	0.0555291	0.067904	528	0.292545	0.480586			528	0.145221	0.0537954	0.112708	0.127166	528	1.28847	0.423034			528	0.0244871	0.0665599	0.0495623	0.0103362	528	0.494066	6.4395			528	1541.94	73.1231	1.135	0.0472289	528	1358.54	1548.27
529	0.0162448	0.0651543	0.0508014	0.0804223	529	0.31977	0.810152			529	0.140932	0.038401	0.129608	0.11371	529	1.08737	0.33771			529	0.0244871	0.0665599	0.0394989	0.0103362	529	0.619943	6.4395			529	1579.55	73.4674	0.903312	0.0472289	529	1748.62	1555.56
530	0.0162448	0.0580069	0.0508014	0.0772216	530	0.31977	0.751175			530	0.120442	0.0484074	0.136379	0.119383	530	0.883141	0.405479			530	0	0.0665599	0.0100634	0	530	0	#DIV/0!			530	1627.36	87.0059	0.903312	0.0636918	530	1801.54	1366.05
531	0.0162448	0.0402178	0.036475	0.0761242	531	0.445368	0.528319			531	0.120442	0.10858	0.130746	0.13073	531	0.921192	0.830568			531	0	0.0328477	0	0	531	#DIV/0!	#DIV/0!			531	1939.28	114.719	0.980235	0.0917823	531	1978.38	1249.91
532	0.0162448	0.0402178	0.0347606	0.0761242	532	0.467334	0.528319			532	0.109323	0.10858	0.118967	0.104727	532	0.918937	1.03679			532	0	0.0328477	0	0.0103362	532	#DIV/0!	3.17793			532	2427.03	118.264	1.17531	0.0978669	532	2065.02	1208.41
533	0.00909708	0.0402178	0.0347606	0.0504331	533	0.261707	0.797449			533	0.117662	0.10858	0.0759921	0.0753008	533	1.54835	1.44195			533	0	0.0328477	0	0.0103362	533	#DIV/0!	3.17793			533	2428.63	105.716	1.0689	0.0677337	533	2272.08	1560.76
534	0.00909708	0.0202051	0.0286575	0.0504331	534	0.317441	0.400632			534	0.110081	0.122575	0.0774431	0.0705731	534	1.42145	1.73685			534	0	0.0328477	0	0.0103362	534	#DIV/0!	3.17793			534	2179.85	95.6165	1.29314	0.0627691	534	1685.7	1523.31
535	0.00909708	0.0202051	0.0286575	0.0287048	535	0.317441	0.703893			535	0.0496007	0.114236	0.0837023	0.0943549	535	0.592585	1.21071			535	0	0.0224748	0.0100634	0.0103362	535	0	2.17438			535	2019.31	92.3325	1.03566	0.0627691	535	1949.77	1470.99
536	0	0.0202051	0.0343308	0.0235837	536	0	0.856742			536	0.0534862	0.114236	0.121501	0.105023	536	0.440211	1.08773			536	0	0.0224748	0.0100634	0.0103362	536	0	2.17438			536	1954.53	88.7627	1.03566	0.0627691	536	1887.22	1414.11
537	0	0.0076972	0.0291733	0.0235837	537	0	0.326378			537	0.210527	0.123766	0.24927	0.118893	537	0.844577	1.04099			537	0	0.0224748	0.0100634	0.0103362	537	0	2.17438			537	1897.13	90.9174	1.094	0.0694621	537	1734.13	1308.88
538	0	0.0244911	0.0291733	0.0189604	538	0	1.29169			538	0.228722	0.274744	0.254903	0.267257	538	0.897288	1.02802			538	0	0.0224748	0.0100634	0.0206724	538	0	1.08719			538	1924.06	92.9344	1.18491	0.0694621	538	1623.8	1337.92
539	0	0.0321883	0.0638472	0.0189604	539	0	1.69765			539	0.226412	0.274744	0.226623	0.297726	539	0.999071	0.922811			539	0	0.0112374	0.0201268	0.032157	539	0	0.349453			539	1895.77	140.502	1.25157	0.0825479	539	1514.71	1702.06
540	0	0.0321883	0.0575436	0.0189604	540	0	1.69765			540	0.238921	0.242502	0.231744	0.292683	540	1.03097	0.828548			540	0	0.0112374	0.0201268	0.032157	540	0	0.349453			540	2014.38	142.429	1.55927	0.0924771	540	1291.88	1540.15
541	0	0.0244911	0.0575436	0.0189604	541	0	1.29169			541	0.282132	0.242502	0.226623	0.310562	541	1.24494	0.780848			541	0	0.0112374	0.0201268	0.032157	541	0	0.349453			541	2002.84	132.04	1.75927	0.0848279	541	1138.45	1556.56
542	0	0.0244911	0.0627011	0.0189604	542	0	1.29169			542	0.324138	0.242502	0.240706	0.350812	542	1.34662	0.691259			542	0	0.0112374	0.0201268	0.0218208	542	0	0.514984			542	1849.78	117.524	1.83619	0.0757011	542	1007.4	1552.48
543	0	0.0244911	0.048518	0.0189604	543	0	1.29169			543	0.363091	0.276711	0.221173	0.392573	543	1.64166	0.704866			543	0	0	0.0201268	0.0218208	543	0	0			543	1694	66.4911	1.74528	0.0344888	543	970.615	1927.91
544	0	0.0244911	0.0525703	0.0245937	544	0	0.995827			544	0.363091	0.320445	0.207492	0.407688	544	1.7499	0.786008			544	0	0	0.0100634	0.0218208	544	0	0			544	982.993	48.1476	1.27861	0.0320984	544	768.796	1500
545	0	0.0244911	0.059037	0.0330883	545	0	0.740173			545	0.415299	0.320995	0.217506	0.405123	545	1.90936	0.79234			545	0	0	0.0583678	0.0218208	545	0	0			545	725.791	37.782	1.0627	0.048831	545	682.966	773.731
546	0	0.0244911	0.0486361	0.0551092	546	0	0.44441			546	0.447862	0.290976	0.248561	0.395209	546	1.80182	0.736259			546	0	0	0.0583678	0.0304343	546	0	0			546	644.47	35.4361	0.785781	0.048831	546	820.165	725.688
547	0	0.0244911	0.0697818	0.0551092	547	0	0.44441			547	0.45556	0.295175	0.260453	0.398991	547	1.7491	0.739802			547	0	0	0.0583678	0.0304343	547	0	0			547	600.061	44.0648	0.685781	0.03936	547	875.004	1119.53
548	0	0.0244911	0.0880623	0.0551092	548	0	0.44441			548	0.417168	0.285168	0.146636	0.403203	548	2.84493	0.707257			548	0.0267132	0	0.0281775	0.00861349	548	0.94803	0			548	634.186	39.742	0.786946	0.03936	548	805.883	1009.71
549	0	0.0153944	0.124938	0.0551946	549	0	0.278911			549	0.299547	0.260448	0.257496	0.226837	549	1.16331	1.14818			549	0.0267132	0	0.0281775	0.00861349	549	0.94803	0			549	569.047	38.2013	0.758537	0.03936	549	750.19	970.562
550	0.0142954	0.0529182	0.144365	0.0556213	550	0.0990227	0.951401			550	0.334656	0.277676	0.201789	0.227418	550	1.65844	1.22099			550	0.0267132	0	0.0100634	0.00861349	550	2.65448	0			550	545.483	38.0054	0.758537	0.03936	550	719.124	965.585
551	0.0142954	0.045221	0.144365	0.126037	551	0.0990227	0.358791			551	0.343754	0.262281	0.18728	0.215236	551	1.83551	1.21858			551	0.0267132	0	0.0100634	0.00861349	551	2.65448	0			551	549.003	38.1281	0.758537	0.03936	551	723.765	968.703
552	0.0142954	0.0475302	0.198261	0.136279	552	0.072104	0.34877			552	0.43164	0.195175	0.30131	0.175021	552	1.43254	1.11515			552	0.0267132	0	0.0100634	0.00861349	552	2.65448	0			552	545.469	31.2003	0.758537	0.029063	552	719.107	1073.54
553	0.0142954	0.0475302	0.193103	0.136279	553	0.0740298	0.34877			553	0.621459	0.307391	0.501092	0.283955	553	1.24021	1.08253			553	0.0267132	0	0.0100634	0.00861349	553	2.65448	0			553	447.141	21.9929	0.450845	0.0264888	553	991.784	830.273
554	0.0219929	0.0546776	0.193103	0.116634	554	0.113892	0.468796			554	0.553989	0.425783	0.484633	0.502356	554	1.14311	0.847572			554	0.0267132	0	0.0191205	0.00861349	554	1.3971	0			554	422.37	18.7087	0.384178	0.021708	554	1099.41	861.834
555	0.0219929	0.0546776	0.16107	0.116634	555	0.136543	0.468796			555	0.669633	0.44106	0.519193	0.429927	555	1.28976	1.0259			555	0.0267132	0	0.0191205	0.00861349	555	1.3971	0			555	351.895	29.9302	0.390589	0.0367601	555	900.935	814.205
556	0.0820337	0.0546776	0.16064	0.142567	556	0.510668	0.383522			556	0.655337	0.424605	0.459842	0.420201	556	1.42513	1.01048			556	0.0267132	0	0.0281775	0.00861349	556	0.94803	0			556	452.62	33.8963	0.648164	0.0397348	556	698.311	853.062
557	0.0677383	0.0546776	0.259201	0.124928	557	0.261334	0.437674			557	0.456544	0.40921	0.432188	0.421777	557	1.05636	0.970205			557	0.0267132	0	0.0181141	0.00861349	557	1.47471	0			557	505.628	33.5754	0.671241	0.042309	557	753.273	793.575
558	0.0844162	0.0171538	0.139449	0.130049	558	0.605355	0.131903			558	0.419433	0.359684	0.447552	0.418625	558	0.937172	0.859203			558	0.0267132	0	0.0181141	0	558	1.47471	#DIV/0!			558	498.425	33.5256	0.671241	0.0362244	558	742.542	925.497
559	0.0844162	0.0171538	0.139449	0.110332	559	0.605355	0.155474			559	0.39152	0.38379	0.384533	0.439341	559	1.01817	0.873558			559	0	0	0.0181141	0	559	0	#DIV/0!			559	505.693	40.094	0.913666	0.0362244	559	553.477	1106.82
560	0.0844162	0.0171538	0.133776	0.0915547	560	0.631028	0.187361			560	0.34451	0.396298	0.36917	0.406022	560	0.933202	0.97605			560	0	0	0.0181141	0.0232564	560	0	0			560	598.603	41.9173	1.39105	0.0410052	560	430.326	1022.24
561	0.0243755	0.0248509	0.0955243	0.0924936	561	0.255176	0.268677			561	0.368244	0.396298	0.374291	0.400865	561	0.983844	0.988608			561	0	0	0.0181141	0.0232564	561	0	0			561	659.001	43.6884	1.31412	0.0410052	561	501.476	1065.44
562	0.0431917	0.0315219	0.0709402	0.0973445	562	0.608846	0.323818			562	0.3026	0.38518	0.229257	0.394633	562	1.31992	0.976047			562	0	0	0.0332093	0.0429891	562	0	0			562	686.811	50.2228	0.98079	0.0461843	562	700.263	1087.44
563	0.0431917	0.0315219	0.0766135	0.0871022	563	0.563761	0.361895			563	0.160423	0.285007	0.0889372	0.276761	563	1.80378	1.0298			563	0	0	0.0332093	0.0429891	563	0	0			563	776.29	48.8099	1.16412	0.0461843	563	666.845	1056.85
564	0.0265137	0.0415282	0.0622052	0.0856939	564	0.42623	0.484611			564	0.142229	0.200256	0.0916401	0.139734	564	1.55204	1.43312			564	0	0	0.0241522	0.0429891	564	0	0			564	752.563	48.6725	1.16412	0.0461843	564	646.463	1053.87
565	0.0265137	0.0415282	0.0630648	0.0504148	565	0.42042	0.82373			565	0.100534	0.173724	0.0684811	0.169648	565	1.46806	1.02403			565	0	0	0.0241522	0.0533253	565	0	0			565	748.891	51.0648	1.10162	0.0461843	565	679.807	1105.67
566	0.0265137	0.0415282	0.0490822	0.0479112	566	0.54019	0.866775			566	0.0830983	0.15833	0.0515813	0.151998	566	1.61102	1.04166			566	0	0	0.0150951	0.0533253	566	0	0			566	778.481	34.7618	1.00162	0.0199443	566	777.22	1742.95
567	0.0188162	0.0415282	0.0679931	0.0468138	567	0.276737	0.887094			567	0.183166	0.0692789	0.0578405	0.123565	567	3.16675	0.560667			567	0	0	0.0150951	0.0533253	567	0	0			567	564.914	37.487	0.584524	0.0253073	567	966.452	1481.27
568	0.0188162	0.0343808	0.0778783	0.0562026	568	0.24161	0.61173			568	0.183166	0.0335878	0.0527194	0.129152	568	3.47436	0.260063			568	0	0	0	0.0507413	568	#DIV/0!	0			568	583.751	44.0152	0.61978	0.0304864	568	941.867	1443.76
569	0.0188162	0.0343808	0.111544	0.0510814	569	0.168689	0.673059			569	0.0481096	0.0258906	0.0317227	0.123479	569	1.51657	0.209676			569	0	0.00963204	0	0.0507413	569	#DIV/0!	0.189827			569	657.8	47.1263	1.01588	0.0304864	569	647.515	1545.81
570	0.0536883	0.0343808	0.111544	0.0787356	570	0.481321	0.436662			570	0.0397706	0.0167939	0.0411114	0.0773871	570	0.967385	0.217011			570	0	0.00963204	0	0.0404051	570	#DIV/0!	0.238387			570	695.346	45.0166	1.01588	0.0256812	570	684.474	1752.9
571	0.0425697	0.0343808	0.131744	0.0781097	571	0.323124	0.440161			571	0.0397706	0.00909669	0.0348522	0.0679317	571	1.14112	0.133909			571	0	0.00963204	0	0.0507413	571	#DIV/0!	0.189827			571	679.926	47.4839	1.04013	0.0284699	571	653.696	1667.86
572	0.0425697	0.0343808	0.158047	0.0673553	572	0.269348	0.51044			572	0.0397706	0.0167939	0.0359903	0.0722957	572	1.10504	0.232294			572	0	0.00963204	0	0.0714136	572	#DIV/0!	0.134877			572	728.219	43.0448	1.04013	0.0284699	572	700.126	1511.94
573	0.0425697	0.0343808	0.159466	0.0673553	573	0.266952	0.51044			573	0.0616719	0.0258906	0.0618324	0.0619807	573	0.997404	0.41772			573	0	0.00963204	0	0.0620171	573	#DIV/0!	0.155313			573	725.38	34.0875	0.940127	0.0284699	573	771.577	1197.32
574	0.0425697	0	0.159466	0.0687636	574	0.266952	0			574	0.0462768	0.0925996	0.0618324	0.144794	574	0.748424	0.639526			574	0	0.00963204	0	0.0620171	574	#DIV/0!	0.155313			574	636.204	35.0121	0.797269	0.0234747	574	797.979	1491.48
575	0.0420198	0	0.159466	0.0687636	575	0.263504	0			575	0.0462768	0.0925996	0.0618324	0.134393	575	0.748424	0.689021			575	0	0.00963204	0	0.111975	575	#DIV/0!	0.0860193			575	604.256	31.1985	0.709769	0.0210843	575	851.341	1479.7
576	0.0324896	0.0250159	0.132941	0.0790059	576	0.24439	0.316633			576	0.0302403	0.0925996	0.0597555	0.134393	576	0.506067	0.689021			576	0	0.00963204	0	0.111975	576	#DIV/0!	0.0860193			576	547.471	30.8597	0.638341	0.0186939	576	857.647	1650.79
577	0.0324896	0.0250159	0.156064	0.0846391	577	0.208181	0.295559			577	0.0524776	0.0258906	0.0597555	0.128523	577	0.878206	0.201446			577	0	0.00963204	0	0.091303	577	#DIV/0!	0.105495			577	539.11	33.4472	0.638341	0.0210843	577	844.549	1586.36
578	0.0324896	0.0250159	0.156064	0.0799448	578	0.208181	0.312915			578	0.0949209	0.0258906	0.0949633	0.123796	578	0.999553	0.20914			578	0	0.00963204	0	0.0809668	578	#DIV/0!	0.118963			578	568.752	32.7504	0.772269	0.0427726	578	736.469	765.688
579	0.0324896	0.0393107	0.131996	0.106148	579	0.246141	0.370339			579	0.10604	0.0509065	0.0949633	0.124942	579	1.11664	0.407441			579	0	0.00963204	0.0251585	0.0809668	579	0	0.118963			579	555.714	25.4594	1.44808	0.037195	579	383.759	684.485
580	0.0324896	0.0142948	0.127268	0.0742261	580	0.255285	0.192584			580	0.10604	0.0509065	0.066797	0.130615	580	1.58749	0.389744			580	0.0244871	0.00963204	0.0251585	0.0809668	580	0.973311	0.118963			580	457.198	24.3211	1.18293	0.0744241	580	386.497	326.79
581	0.0142954	0.0142948	0.106939	0.0589359	581	0.133678	0.242548			581	0.113187	0.0509065	0.0719182	0.130615	581	1.57383	0.389744			581	0.0244871	0.00963204	0.0432727	0.0900662	581	0.565878	0.106944			581	406.385	17.4951	1.59002	0.0409589	581	255.585	427.137
582	0.0254141	0.0142948	0.0541538	0.0790364	582	0.469294	0.180863			582	0.137679	0.0509065	0.0775515	0.129827	582	1.77533	0.39211			582	0.0244871	0.00963204	0.0432727	0.07973	582	0.565878	0.120808			582	307.368	18.7048	1.49911	0.041915	582	205.034	446.254
583	0.0254141	0.0233915	0.0396268	0.104813	583	0.641335	0.223174			583	0.137679	0.0669423	0.0969549	0.146847	583	1.42004	0.455865			583	0.0244871	0	0.0432727	0.0538895	583	0.565878	0			583	278.346	14.3949	1.42768	0.0324332	583	194.964	443.832
584	0.0254141	0.0233915	0.0453001	0.0935463	584	0.561016	0.250052			584	0.137679	0.0578456	0.0918338	0.134191	584	1.49922	0.431069			584	0.0244871	0	0.0432727	0.0194356	584	0.565878	0			584	224.733	12.8174	1.42768	0.0324332	584	157.411	395.194
585	0.0254141	0.0233915	0.0453001	0.109422	585	0.561016	0.213773			585	0.155115	0.0410517	0.116159	0.088567	585	1.33537	0.46351			585	0.0244871	0	0.0372346	0.0194356	585	0.657642	0			585	208.007	11.129	1.42768	0.0324332	585	145.696	343.135
586	0.0254141	0.00909669	0.042578	0.109422	586	0.596882	0.0831341			586	0.0972771	0.0473057	0.0936316	0.0846989	586	1.03893	0.558516			586	0.0244871	0	0.0372346	0.0194356	586	0.657642	0			586	195.864	10.1479	1.42768	0.0324332	586	137.191	312.885
587	0.0254141	0.00909669	0.0477356	0.114202	587	0.532393	0.0796547			587	0.0678921	0.0222898	0.0885105	0.0746616	587	0.767051	0.298544			587	0.0244871	0	0.047298	0.0571708	587	0.517719	0
588	0.0254141	0.00909669	0.071956	0.114202	588	0.353189	0.0796547			588	0.0651124	0.0222898	0.0885105	0.0531972	588	0.735646	0.419003			588	0.0244871	0	0.0372346	0.0571708	588	0.657642	0
589	0.0364605	0.00909669	0.0771135	0.208317	589	0.472816	0.0436675			589	0.0651124	0.0383256	0.0556498	0.0734834	589	1.17004	0.521555			589	0.083256	0.134849	0.0372346	0.0571708	589	2.23598	2.35869
590	0.0470171	0.0257739	0.0931017	0.144089	590	0.505008	0.178875			590	0.0899645	0.0383256	0.1202	0.0689562	590	0.748453	0.555796			590	0.083256	0	0.0372346	0.0456862	590	2.23598	0
591	0.0459053	0.0257739	0.0978294	0.147442	591	0.469238	0.174807			591	0.118702	0.0543614	0.169705	0.121637	591	0.699461	0.446915			591	0.083256	0	0.0191205	0.0456862	591	4.35429	0
592	0.0459053	0.0257739	0.0939613	0.126047	592	0.488555	0.204478			592	0.183581	0.0615088	0.184568	0.149924	592	0.99465	0.410267			592	0.058769	0	0.0191205	0.0456862	592	3.07361	0
593	0.0459053	0.0257739	0.0996346	0.0951497	593	0.460736	0.270878			593	0.210736	0.0987349	0.195365	0.165853	593	1.07868	0.595316			593	0.058769	0	0.0191205	0.0456862	593	3.07361	0
594	0.0613003	0.0166773	0.0951074	0.126133	594	0.644538	0.13222			594	0.220743	0.120727	0.210729	0.20905	594	1.04752	0.577502			594	0	0	0.0644058	0.0229693	594	0	0
595	0.0613003	0.03669	0.122328	0.120499	595	0.501116	0.304483			595	0.1982	0.120727	0.240929	0.223663	595	0.822648	0.539771			595	0	0	0.0553488	0.0315828	595	0	0
596	0.0613003	0.03669	0.128631	0.110257	596	0.476559	0.332767			596	0.207297	0.119701	0.235808	0.262975	596	0.879093	0.455179			596	0	0	0.0452853	0.0258405	596	0	0
597	0.0689978	0.03669	0.130565	0.125706	597	0.528455	0.291872			597	0.278457	0.136494	0.267134	0.23884	597	1.04238	0.571489			597	0	0	0.0452853	0.0559877	597	0	0
598	0.0689978	0.03669	0.159877	0.0652377	598	0.431568	0.562404			598	0.360179	0.161431	0.351673	0.28511	598	1.02419	0.566205			598	0	0	0.00905707	0.07666	598	0	0
599	0.0689978	0.0457867	0.15472	0.0483379	599	0.445954	0.94722			599	0.380192	0.221797	0.325072	0.352612	599	1.16957	0.629011			599	0.0267132	0.0192641	0.0271712	0.091426	599	0.983142	0.210707
600	0.049894	0.0441189	0.127815	0.049476	600	0.390362	0.891724			600	0.381709	0.228945	0.339496	0.352182	600	1.12434	0.650074			600	0.0267132	0.0192641	0.0452853	0.091426	600	0.589885	0.210707
601	0.0398872	0.0441189	0.113136	0.0483379	601	0.352561	0.912719			601	0.381709	0.258036	0.321074	0.363807	601	1.18885	0.709266			601	0.0267132	0.0192641	0.0452853	0.091426	601	0.589885	0.210707
602	0.0398872	0.078733	0.113136	0.0427047	602	0.352561	1.84366			602	0.368012	0.244085	0.221809	0.347818	602	1.65914	0.701758			602	0.0267132	0.0192641	0.0805073	0.074199	602	0.331811	0.259627
603	0.0412867	0.078733	0.0851704	0.0427047	603	0.484754	1.84366			603	0.320288	0.235746	0.195623	0.31231	603	1.63727	0.754846			603	0.0267132	0.0192641	0.116089	0.0569721	603	0.23011	0.338132
604	0.0579647	0.0887393	0.0804427	0.054085	604	0.720571	1.64074			604	0.195893	0.228049	0.174386	0.302273	604	1.12333	0.754447			604	0.0267132	0.0192641	0.0979745	0.0569721	604	0.272654	0.338132
605	0.0579647	0.0958867	0.0981194	0.0489639	605	0.590757	1.95832			605	0.195251	0.211371	0.116237	0.238506	605	1.67977	0.886233			605	0.0267132	0.0192641	0.0979745	0.0440518	605	0.272654	0.437305
606	0.199086	0.0958867	0.0929619	0.0742952	606	2.14159	1.29062			606	0.130928	0.306237	0.117846	0.17487	606	1.11101	1.75123			606	0.0267132	0	0.0979745	0.0292859	606	0.272654	0
607	0.0836232	0.103034	0.146011	0.0786285	607	0.57272	1.31039			607	0.132747	0.164725	0.112725	0.146371	607	1.17762	1.12539			607	0.0267132	0	0.108038	0.0206724	607	0.247257	0
608	0.0836232	0.103034	0.139822	0.0735074	608	0.598071	1.40168			608	0.132747	0.156343	0.109012	0.140068	608	1.21773	1.11619			608	0.242199	0.0318392	0.0838857	0	608	2.88725	#DIV/0!
609	0.0502672	0.103034	0.134664	0.0681871	609	0.373279	1.51105			609	0.104395	0.150089	0.105257	0.117976	609	0.991812	1.27219			609	0.242199	0.0318392	0.0838857	0	609	2.88725	#DIV/0!
610	0.0459053	0.108514	0.0921146	0.0845747	610	0.498349	1.28305			610	0.0877168	0.17458	0.0915346	0.109857	610	0.958291	1.58916			610	0.215486	0.0318392	0.0528329	0	610	4.07864	#DIV/0!
611	0.0368082	0.108514	0.109134	0.0794536	611	0.337274	1.36575			611	0.119673	0.175056	0.10193	0.109857	611	1.17407	1.5935			611	0.117538	0.0318392	0.0100634	0	611	11.6797	#DIV/0!
612	0.0927069	0.0901688	0.113498	0.112855	612	0.816812	0.79898			612	0.193216	0.2955	0.128444	0.123385	612	1.50428	2.39494			612	0.117538	0.0318392	0.0100634	0.0361766	612	11.6797	0.880105
613	0.0927069	0.0719754	0.151452	0.0985482	613	0.612119	0.730358			613	0.398942	0.332038	0.294974	0.155681	613	1.35247	2.13281			613	0	0.0318392	0.0100634	0.0361766	613	0	0.880105
614	0.0836098	0.0619691	0.150306	0.0858733	614	0.556263	0.721634			614	0.449103	0.696554	0.324278	0.373972	614	1.38493	1.86258			614	0	0.0318392	0.0100634	0.0490969	614	0	0.648498
615	0.0836098	0.0388775	0.145808	0.0986152	615	0.573425	0.394234			615	0.464871	0.773728	0.313951	0.398241	615	1.48071	1.94286			615	0	0.0318392	0.0100634	0.0490969	615	0	0.648498
616	0.0836098	0.0388775	0.169083	0.0986152	616	0.494491	0.394234			616	0.464871	0.802983	0.301276	0.405854	616	1.54301	1.9785			616	0	0.0374579	0	0.0490969	616	#DIV/0!	0.762939
617	0.0836098	0.0388775	0.164355	0.0925552	617	0.508715	0.420047			617	0.615639	0.793886	0.332771	0.397074	617	1.85004	1.99934			617	0	0.0417388	0	0.0490969	617	#DIV/0!	0.850132
618	0.0502539	0.0388775	0.148453	0.0925552	618	0.338518	0.420047			618	0.600244	0.783165	0.334137	0.422513	618	1.7964	1.85359			618	0	0.0417388	0	0.0490969	618	#DIV/0!	0.850132
619	0.0425563	0.0800942	0.129787	0.0869219	619	0.327893	0.921449			619	0.607942	0.746475	0.311067	0.432828	619	1.95438	1.72465			619	0	0.0417388	0	0.0490969	619	#DIV/0!	0.850132
620	0.0225428	0.0800942	0.129787	0.0713221	620	0.17369	1.12299			620	0.616129	0.725723	0.302887	0.418863	620	2.03419	1.7326			620	0	0.0417388	0	0.0232564	620	#DIV/0!	1.79472
621	0.0296905	0.0638501	0.115019	0.0599418	621	0.258136	1.0652			621	0.601119	0.678335	0.334212	0.406886	621	1.79862	1.66713			621	0	0.0417388	0	0.0232564	621	#DIV/0!	1.79472
622	0.0387875	0.0555114	0.115019	0.0406278	622	0.337228	1.36634			622	0.558388	0.650652	0.220921	0.408887	622	2.52755	1.59128			622	0	0.0192641	0.0100634	0	622	0	#DIV/0!
623	0.0387875	0.0555114	0.115019	0.0252643	623	0.337228	2.19723			623	0.417333	0.595116	0.128797	0.320303	623	3.24024	1.85798			623	0	0.0385282	0.0213847	0	623	0	#DIV/0!
624	0.0478846	0.00833863	0.0920967	0.0453221	624	0.519939	0.183986			624	0.212748	0.397	0.0724642	0.172492	624	2.93591	2.30155			624	0	0.0192641	0.0213847	0	624	0	#DIV/0!
625	0.0324896	0.015486	0.0827074	0.0453221	625	0.392825	0.341688			625	0.16184	0.295811	0.0889657	0.085879	625	1.81912	3.4445			625	0	0.0192641	0.0213847	0	625	0	#DIV/0!
626	0.0336809	0.015486	0.0636643	0.0453221	626	0.529038	0.341688			626	0.106374	0.244869	0.0889657	0.0994318	626	1.19568	2.46268			626	0	0.0192641	0.0544502	0.0194356	626	0	0.991177
627	0.0420198	0.033831	0.146829	0.0406278	627	0.286182	0.832707			627	0.113522	0.14629	0.104055	0.0773691	627	1.09098	1.89081			627	0	0.0192641	0.0544502	0.0194356	627	0	0.991177
628	0.0420198	0.033831	0.0711857	0.0355066	628	0.590285	0.952809			628	0.149602	0.136852	0.134995	0.0872544	628	1.1082	1.56842			628	0	0.0192641	0.0544502	0.0194356	628	0	0.991177
629	0.061676	0.033831	0.0668216	0.0370714	629	0.922995	0.91259			629	0.132924	0.143523	0.120485	0.115527	629	1.10324	1.24233			629	0	0.0192641	0.0544502	0.0194356	629	0	0.991177
630	0.0693736	0.033831	0.0690524	0.0370714	630	1.00465	0.91259			630	0.110858	0.129228	0.120485	0.0989085	630	0.920095	1.30654			630	0	0	0.0544502	0.0194356	630	0	0
631	0.0693736	0.0254924	0.112891	0.0473991	631	0.614517	0.537825			631	0.0683614	0.129228	0.0989763	0.087562	631	0.690684	1.47585			631	0	0	0.0330655	0.0194356	631	0	0
632	0.0943905	0.0254924	0.131438	0.0417658	632	0.718135	0.610365			632	0.0606639	0.109215	0.0638965	0.087562	632	0.949409	1.24729			632	0	0	0.0330655	0.0194356	632	0	0
633	0.0852934	0.0254924	0.135444	0.087216	633	0.629731	0.29229			633	0.0606639	0.092538	0.0643232	0.0741062	633	0.94311	1.24872			633	0	0	0.0201268	0.0194356	633	0	0
634	0.0852934	0.0254924	0.161833	0.087216	634	0.527045	0.29229			634	0.0606639	0.0973487	0.0556498	0.0693785	634	1.0901	1.40315			634	0	0	0.0201268	0.0194356	634	0	0
635	0.0815571	0.0254924	0.166088	0.0436862	635	0.491047	0.583534			635	0.0523249	0.0967989	0.0434871	0.0472497	635	1.20323	2.04867			635	0	0	0	0.0309202	635	#DIV/0!	0
636	0.153792	0.0254924	0.158562	0.157262	636	0.969922	0.162101			636	0.0523249	0.0967989	0.0459196	0.0472497	636	1.13949	2.04867			636	0	0	0	0.0403167	636	#DIV/0!	0
637	0.141284	0.0388775	0.249547	0.152141	637	0.566161	0.255536			637	0.0782166	0.080005	0.0510408	0.0428857	637	1.53243	1.86554			637	0	0	0	0.0609891	637	#DIV/0!	0
638	0.116267	0.0388775	0.225346	0.145882	638	0.515947	0.2665			638	0.0782166	0.0931086	0.0556498	0.0428857	638	1.40551	2.17109			638	0	0	0	0.0724738	638	#DIV/0!	0
639	0.107928	0.0233915	0.211163	0.145882	639	0.511111	0.160346			639	0.0942531	0.0931086	0.0809995	0.0367826	639	1.16363	2.53132			639	0	0	0	0.113333	639	#DIV/0!	0
640	0.107928	0.0233915	0.221478	0.137432	640	0.487307	0.170204			640	0.127811	0.130825	0.104784	0.143844	640	1.21975	0.909493			640	0	0	0	0.122729	640	#DIV/0!	0
641	0.107928	0.0305389	0.215533	0.129878	641	0.500749	0.235135			641	0.105268	0.110898	0.116947	0.0912086	641	0.900137	1.21587			641	0	0.0192641	0.0301902	0.14455	641	0	0.133269
642	0.100347	0.0472161	0.210304	0.14012	642	0.477152	0.336969			642	0.0915228	0.0840949	0.116947	0.0868446	642	0.7826	0.968338			642	0	0.0192641	0.0466576	0.14455	642	0	0.133269
643	0.0729932	0.0774551	0.236091	0.141059	643	0.309174	0.549097			643	0.122848	0.0840949	0.124999	0.0898838	643	0.982791	0.935596			643	0	0.0192641	0.0466576	0.14455	643	0	0.133269
644	0.185954	0.0857937	0.219587	0.122993	644	0.846836	0.697551			644	0.122848	0.077424	0.114244	0.10123	644	1.07531	0.76483			644	0	0.0192641	0.0466576	0.121581	644	0	0.158447
645	0.185954	0.112477	0.235654	0.115596	645	0.7891	0.973024			645	0.257181	0.0574113	0.192	0.10123	645	1.33948	0.567136			645	0	0.0483791	0.056721	0.141313	645	0	0.342353
646	0.194293	0.129913	0.230926	0.0930626	646	0.841366	1.39597			646	0.257181	0.171237	0.186367	0.186526	646	1.37997	0.918032			646	0	0.0483791	0.0657781	0.141313	646	0	0.342353
647	0.15184	0.129913	0.21958	0.0577267	647	0.691505	2.25048			647	0.257181	0.171237	0.186367	0.190578	647	1.37997	0.898512			647	0	0.0844992	0.0657781	0.0739194	647	0	1.14313
648	0.161322	0.120816	0.195454	0.0746265	648	0.825372	1.61894			648	0.281051	0.171237	0.168102	0.178759	648	1.67191	0.95792			648	0	0.0652352	0.111063	0.0509501	648	0	1.28037
649	0.188007	0.183427	0.211401	0.188615	649	0.88934	0.972493			649	0.269933	0.198678	0.094599	0.217956	649	2.85344	0.911553			649	0	0.0652352	0.111063	0.0509501	649	0	1.28037
650	0.149886	0.163414	0.211922	0.193224	650	0.70727	0.845723			650	0.262235	0.177554	0.0833324	0.174146	650	3.14685	1.01957			650	0	0.0652352	0.0469092	0.0601378	650	0	1.08476
651	0.206591	0.149119	0.201607	0.170179	651	1.02472	0.87625			651	0.284599	0.193589	0.11662	0.124247	651	2.4404	1.55811			651	0.058769	0.0652352	0.0469092	0.0404051	651	1.25282	1.61453
652	0.220596	0.158216	0.201607	0.162241	652	1.09419	0.975191			652	0.274121	0.242822	0.110361	0.14161	652	2.48387	1.71472			652	0.0914184	0.0652352	0.0569726	0.0404051	652	1.6046	1.61453
653	0.178143	0.158216	0.184702	0.126023	653	0.964491	1.25545			653	0.274121	0.235125	0.111769	0.144537	653	2.45257	1.62675			653	0.0914184	0.0483791	0.0405052	0.0404051	653	2.25695	1.19735
654	0.168137	0.167031	0.122305	0.126901	654	1.37473	1.31623			654	0.300373	0.243464	0.134814	0.13319	654	2.22805	1.82794			654	0.0914184	0.029115	0.0304418	0.0404051	654	3.00305	0.720578
655	0.14312	0.171002	0.121789	0.117512	655	1.17514	1.45518			655	0.339332	0.266647	0.295362	0.165253	655	1.14887	1.61357			655	0.0914184	0.012259	0.0304418	0.0300689	655	3.00305	0.407696
656	0.14312	0.155815	0.113685	0.112391	656	1.25892	1.38637			656	0.240663	0.341664	0.26987	0.262782	656	0.891774	1.30018			656	0.0326494	0	0.0213847	0.0206724	656	1.52676	0
657	0.127725	0.191569	0.107381	0.105349	657	1.18945	1.81841			657	0.235862	0.26889	0.277068	0.230977	657	0.851278	1.16414			657	0.0326494	0.0337121	0.0213847	0.0206724	657	1.52676	1.63078
658	0.124774	0.18323	0.0740687	0.0884495	658	1.68457	2.07158			658	0.321794	0.29618	0.320883	0.251607	658	1.00284	1.17716			658	0.0326494	0.0337121	0.0191205	0.0292859	658	1.70756	1.15114
659	0.080653	0.173224	0.0622515	0.0784348	659	1.2956	2.2085			659	0.286316	0.273279	0.278633	0.268627	659	1.02757	1.01732			659	0.0326494	0.0337121	0.0191205	0.0292859	659	1.70756	1.15114
660	0.080653	0.157456	0.0519365	0.0738258	660	1.55292	2.13281			660	0.330837	0.2753	0.317042	0.269142	660	1.04351	1.02288			660	0.0326494	0.0337121	0.0191205	0.00861349	660	1.70756	3.91388
661	0.0374613	0.199745	0.0472088	0.055536	661	0.793524	3.59667			661	0.333147	0.390799	0.274835	0.300485	661	1.21217	1.30056			661	0	0.0112374	0.00905707	0.00861349	661	0	1.30463
662	0.0374613	0.18435	0.0564636	0.0461899	662	0.663459	3.99114			662	0.295849	0.370787	0.241547	0.277678	662	1.22481	1.33531			662	0	0.0112374	0.00905707	0.00861349	662	0	1.30463
663	0.071692	0.162908	0.0564636	0.064498	663	1.2697	2.52579			663	0.405853	0.337107	0.266897	0.268824	663	1.52064	1.25401			663	0	0.0112374	0.00905707	0.00861349	663	0	1.30463
664	0.071692	0.127965	0.134342	0.064498	664	0.533653	1.98402			664	0.373609	0.42595	0.168742	0.296182	664	2.21409	1.43814			664	0	0.0112374	0.00905707	0.00861349	664	0	1.30463
665	0.0562969	0.165652	0.0776094	0.0491346	665	0.725388	3.37139			665	0.364512	0.43446	0.117929	0.252687	665	3.09096	1.71936			665	0	0.0112374	0.00905707	0.00861349	665	0	1.30463
666	0.0587228	0.157313	0.0724519	0.0491346	666	0.810508	3.20168			666	0.425463	0.426121	0.117303	0.191312	666	3.62705	2.22736			666	0	0.0337121	0.0392473	0.00861349	666	0	3.91388
667	0.0810136	0.153604	0.0732454	0.0604011	667	1.10606	2.54307			667	0.402113	0.47782	0.132012	0.171112	667	3.04604	2.79244			667	0	0.0337121	0.0392473	0.00861349	667	0	3.91388
668	0.0901107	0.161943	0.0756698	0.0632462	668	1.19084	2.56052			668	0.285608	0.470123	0.0982122	0.169221	668	2.90807	2.77816			668	0	0.0337121	0.0301902	0.00861349	668	0	3.91388
669	0.108927	0.149435	0.104896	0.0679405	669	1.03843	2.1995			669	0.234773	0.323542	0.0982122	0.112079	669	2.39047	2.88674			669	0	0.0337121	0	0.0315828	669	#DIV/0!	1.06742
670	0.125605	0.142288	0.111471	0.0671581	670	1.12679	2.1187			670	0.220875	0.283473	0.0935178	0.101678	670	2.36185	2.78796			670	0	0.0337121	0	0.0229693	670	#DIV/0!	1.4677
671	0.11021	0.141811	0.111901	0.0601166	671	0.984884	2.35894			671	0.184976	0.270131	0.0725211	0.0960045	671	2.55065	2.81374			671	0	0.0337121	0	0.0344539	671	#DIV/0!	0.978469
672	0.171125	0.149508	0.0829531	0.07548	672	2.06291	1.98077			672	0.184976	0.197358	0.0725211	0.0753745	672	2.55065	2.61836			672	0.0734612	0.0208694	0	0.0430674	672	#DIV/0!	0.484575
673	0.171125	0.16069	0.0932681	0.0815827	673	1.83477	1.96966			673	0.164963	0.172342	0.0706434	0.0753745	673	2.33515	2.28648			673	0.0734612	0.00963204	0	0.0430674	673	#DIV/0!	0.22365
674	0.169726	0.151593	0.0828672	0.0862771	674	2.04816	1.75705			674	0.0782154	0.161224	0.0514391	0.0552514	674	1.52055	2.918			674	0.0734612	0.00963204	0	0.0430674	674	#DIV/0!	0.22365
675	0.161387	0.130151	0.0876808	0.0862771	675	1.84061	1.50852			675	0.0465273	0.125877	0.0463179	0.0232749	675	1.00452	5.40826			675	0.0734612	0.00963204	0	0.052464	675	#DIV/0!	0.183593
676	0.153689	0.150366	0.0990274	0.0862771	676	1.55199	1.74282			676	0.0111187	0.0925221	0	0.00436404	676	#DIV/0!	21.201			676	0.0734612	0.00963204	0	0.0628002	676	#DIV/0!	0.153376
677	0.152931	0.150366	0.103391	0.0693773	677	1.47915	2.16736			677	0.0111187	0.0071474	0	0	677	#DIV/0!	#DIV/0!			677	0.0734612	0.00963204	0	0.0731363	677	#DIV/0!	0.1317
678	0.171576	0.143218	0.0911423	0.0871733	678	1.88251	1.64292			678	0.0111187	0	0	0	678	#DIV/0!	#DIV/0!			678	0.0734612	0.00963204	0	0.050167	678	#DIV/0!	0.191999
679	0.292715	0.114629	0.0982339	0.111556	679	2.97978	1.02755			679	0	0	0	0.00567325	679	#DIV/0!	0			679	0.0734612	0.00963204	0.0316997	0.0605032	679	2.31741	0.159199
680	0.301054	0.124484	0.120383	0.115311	680	2.50081	1.07954			680	0	0	0	0.00567325	680	#DIV/0!	0			680	0	0.00963204	0.0316997	0.0637845	680	0	0.151009
681	0.310151	0.124484	0.120119	0.123718	681	2.58203	1.00618			681	0	0	0	0.00567325	681	#DIV/0!	0			681	0	0.00963204	0.0316997	0.0900352	681	0	0.106981
682	0.275769	0.13997	0.124847	0.129352	682	2.20885	1.08209			682	0.00909708	0	0.0112665	0.00567325	682	0.807443	0			682	0	0.00963204	0.0316997	0.100371	682	0	0.095964
683	0.260418	0.13997	0.129575	0.108355	683	2.00979	1.29177			683	0.00909708	0.0138183	0.0112665	0.0113465	683	0.807443	1.21785			683	0	0.00963204	0.0316997	0.100371	683	0	0.095964
684	0.249696	0.130873	0.114102	0.139181	684	2.18835	0.940304			684	0.00909708	0.0138183	0.0112665	0.0113465	684	0.807443	1.21785			684	0	0.020005	0.0316997	0.0917579	684	0	0.218019
685	0.182867	0.129193	0.153324	0.134487	685	1.19269	0.960635			685	0.0439692	0.0288278	0.0168998	0.0113465	685	2.60176	2.54068			685	0	0.020005	0.0316997	0.0917579	685	0	0.218019
686	0.182867	0.122522	0.143009	0.13214	686	1.27871	0.927215			686	0.0439692	0.0747311	0.0168998	0.0153988	686	2.60176	4.85304			686	0	0.010373	0.0316997	0.0835098	686	0	0.124213
687	0.233868	0.121006	0.130826	0.141529	687	1.78763	0.854993			687	0.0564777	0.0747311	0.0282801	0.0153988	687	1.99708	4.85304			687	0	0.010373	0.00905707	0.0842481	687	0	0.123124
688	0.227667	0.121006	0.135554	0.127872	688	1.67954	0.946304			688	0.0564777	0.0747311	0.0282801	0.0153988	688	1.99708	4.85304			688	0	0.010373	0.00905707	0.0901545	688	0	0.115058
689	0.227667	0.121006	0.122946	0.114728	689	1.85176	1.05472			689	0.0564777	0.0747311	0.0282801	0.00972558	689	1.99708	7.68398			689	0	0.010373	0	0.0798183	689	#DIV/0!	0.129957
690	0.223768	0.121006	0.141914	0.120361	690	1.57678	1.00536			690	0.0655748	0.0747311	0.0376689	0.00972558	690	1.74082	7.68398			690	0	0.010373	0	0.0798183	690	#DIV/0!	0.129957
691	0.182806	0.111909	0.141914	0.131893	691	1.28814	0.848488			691	0.0655748	0.0914084	0.0376689	0.00972558	691	1.74082	9.39876			691	0	0.010373	0.0129387	0.0798183	691	0	0.129957
692	0.173068	0.193488	0.113676	0.12818	692	1.52247	1.5095			692	0.132287	0.0914084	0.0474844	0.00972558	692	2.7859	9.39876			692	0	0.010373	0.0129387	0.0694821	692	0	0.14929
693	0.143537	0.176811	0.111895	0.106699	693	1.28278	1.65709			693	0.12319	0.0914084	0.0537436	0.00405232	693	2.29217	22.557			693	0	0.010373	0.0129387	0.0694821	693	0	0.14929
694	0.21969	0.168472	0.122726	0.143003	694	1.79009	1.1781			694	0.12319	0.116424	0.0537436	0.00405232	694	2.29217	28.7302			694	0	0.010373	0.0129387	0.0694821	694	0	0.14929
695	0.21969	0.160133	0.123831	0.155521	695	1.77411	1.02966			695	0.0450811	0.116424	0.0551519	0.00405232	695	0.817398	28.7302			695	0	0.010373	0.0129387	0.032157	695	0	0.322572
696	0.30916	0.145839	0.113516	0.20467	696	2.7235	0.712556			696	0.0268869	0.0964115	0.039504	0.00405232	696	0.680613	23.7917			696	0	0.010373	0.0129387	0.0450772	696	0	0.230115
697	0.302563	0.17033	0.190664	0.21835	697	1.58689	0.780074			697	0.0393954	0.0460549	0.0282374	0.00405232	697	1.39515	11.3651			697	0	0	0.0129387	0.0450772	697	0	0
698	0.292231	0.147238	0.218629	0.214282	698	1.33665	0.687123			698	0.0393954	0.039384	0.0311638	0.00405232	698	1.26414	9.71887			698	0	0	0	0.0330184	698	#DIV/0!	0
699	0.306526	0.130561	0.199354	0.209161	699	1.5376	0.624212			699	0.0393954	0.0316868	0.0311638	0.00405232	699	1.26414	7.81941			699	0	0	0	0.0344539	699	#DIV/0!	0
700	0.327298	0.179798	0.188801	0.208023	700	1.73356	0.864321			700	0.0327242	0.0250159	0.0311638	0	700	1.05007	#DIV/0!			700	0	0	0	0.0344539	700	#DIV/0!	0
701	0.411879	0.178131	0.157856	0.198634	701	2.6092	0.896778			701	0.0236271	0.0250159	0.0311638	0.00472771	701	0.75816	5.29133			701	0	0.0192641	0	0.0344539	701	#DIV/0!	0.559125
702	0.379719	0.205291	0.171676	0.233202	702	2.21184	0.880314			702	0.0236271	0.0250159	0.0249046	0.00472771	702	0.948705	5.29133			702	0	0.0192641	0	0.0344539	702	#DIV/0!	0.559125
703	0.396513	0.196194	0.210111	0.218919	703	1.88716	0.896193			703	0.0236271	0.0250159	0.0127419	0.00472771	703	1.85429	5.29133			703	0	0.154113	0.0181141	0.0344539	703	0	4.473
704	0.313275	0.229675	0.209166	0.135853	704	1.49773	1.69062			704	0.0125085	0.0250159	0.00804752	0.00472771	704	1.55433	5.29133			704	0	0.0192641	0.0181141	0.0215337	704	0	0.894601
705	0.364817	0.227628	0.182152	0.134715	705	2.00282	1.68971			705	0	0.0250159	0	0.00472771	705	#DIV/0!	5.29133			705	0	0.0192641	0.0181141	0.0215337	705	0	0.894601
706	0.454878	0.244514	0.188971	0.109365	706	2.40713	2.23576			706	0	0	0	0.00472771	706	#DIV/0!	0			706	0	0.0192641	0.0181141	0.0215337	706	0	0.894601
707	0.456278	0.264657	0.169835	0.0794205	707	2.68659	3.33235			707	0	0	0	0.00472771	707	#DIV/0!	0			707	0	0.0192641	0.0281775	0.00861349	707	0	2.2365
708	0.473432	0.28415	0.129472	0.0913129	708	3.65663	3.11182			708	0	0	0	0.00472771	708	#DIV/0!	0			708	0	0	0.0100634	0.01801	708	0	0
709	0.372338	0.380134	0.120103	0.0913129	709	3.10016	4.16298			709	0	0	0	0.00472771	709	#DIV/0!	0			709	0	0.0449495	0.0100634	0.0386824	709	0	1.16201
710	0.342959	0.372437	0.13271	0.0809852	710	2.58428	4.59882			710	0	0	0	0.00472771	710	#DIV/0!	0			710	0	0.0449495	0.0100634	0.0300689	710	0	1.49488
711	0.333862	0.443434	0.127552	0.070743	711	2.61745	6.26825			711	0	0	0	0.00472771	711	#DIV/0!	0			711	0.293845	0.0449495	0.0100634	0.0429891	711	29.1993	1.0456
712	0.326714	0.394236	0.118461	0.070743	712	2.758	5.5728			712	0	0	0	0.00472771	712	#DIV/0!	0			712	0.293845	0.0561869	0.0100634	0.0577551	712	29.1993	0.972847
713	0.250028	0.379978	0.118461	0.0446251	713	2.11064	8.51489			713	0	0	0	0	713	#DIV/0!	#DIV/0!			713	0.293845	0.0561869	0.0100634	0.0577551	713	29.1993	0.972847
714	0.25825	0.367271	0.102988	0.039504	714	2.50757	9.29707			714	0	0	0	0	714	#DIV/0!	#DIV/0!			714	0.293845	0.0561869	0.0100634	0.0577551	714	29.1993	0.972847
715	0.218663	0.459308	0.0781374	0.0558916	715	2.79844	8.21783			715	0	0	0	0	715	#DIV/0!	#DIV/0!			715	0	0.0112374	0.191205	0.0577551	715	0	0.194569
716	0.124543	0.439533	0.119073	0.0507705	716	1.04594	8.65726													716	0	0.0112374	0	0.0577551	716	#DIV/0!	0.194569
717	0.114537	0.430437	0.107571	0.0341837	717	1.06475	12.5919													717	0	0.0112374	0	0.109436	717	#DIV/0!	0.102684
718	0.0681415	0.427937	0.128128	0.0234292	718	0.531824	18.2651													718	0	0.0112374	0	0.109436	718	#DIV/0!	0.102684
719	0.0681415	0.404754	0.110993	0.0234292	719	0.613924	17.2756													719	0	0.0208694	0	0	719	#DIV/0!	#DIV/0!
720	0.0764804	0.354636	0.106266	0.0314768	720	0.71971	11.2666													720	0	0.0208694	0.0452853	0	720	0	#DIV/0!
721	0.0764804	0.363256	0.111357	0.0314768	721	0.686804	11.5405													721	0	0.0208694	0.0452853	0	721	0	#DIV/0!
722	0.070524	0.348961	0.111357	0.0314768	722	0.633315	11.0863													722	0	0.0208694	0.0452853	0	722	0	#DIV/0!
723	0.0782216	0.317439	0.127775	0.0244352	723	0.612182	12.9911													723	0	0.0401335	0.0452853	0	723	0	#DIV/0!
724	0.0792479	0.325137	0.127775	0.0244352	724	0.620214	13.3061													724	0	0.0288961	0.0452853	0	724	0	#DIV/0!
725	0.0625699	0.296547	0.127775	0.0253314	725	0.489688	11.7067													725	0	0.0288961	0.0452853	0	725	0	#DIV/0!
726	0.0892547	0.255005	0.0823891	0.0422312	726	1.08333	6.03832													726	0	0.0481602	0	0	726	#DIV/0!	#DIV/0!
727	0.11363	0.194253	0.0941654	0.104912	727	1.20671	1.85157													727	0	0.0481602	0	0	727	#DIV/0!	#DIV/0!
728	0.11363	0.188223	0.0878617	0.109607	728	1.29328	1.71726													728	0	0.0481602	0	0	728	#DIV/0!	#DIV/0!
729	0.121969	0.0914084	0.0874319	0.109607	729	1.39502	0.833966													729	0	0.0706349	0	0	729	#DIV/0!	#DIV/0!
730	0.175455	0.126828	0.0827042	0.108981	730	2.12148	1.16376													730	0.058769	0.0513709	0	0.0218208	730	#DIV/0!	2.35421
731	0.183153	0.0927151	0.110039	0.0808145	731	1.66444	1.14726													731	0.058769	0.0513709	0	0.0218208	731	#DIV/0!	2.35421
732	0.168143	0.0913156	0.115078	0.0808145	732	1.46111	1.12994													732	0.058769	0.0513709	0.00905707	0.0218208	732	6.48874	2.35421
733	0.168143	0.082977	0.109405	0.073773	733	1.53688	1.12476													733	0.058769	0.0224748	0.00905707	0.0218208	733	6.48874	1.02997
734	0.159804	0.0920737	0.0982967	0.073773	734	1.62573	1.24807													734	0.058769	0.0224748	0.00905707	0.0218208	734	6.48874	1.02997
735	0.159804	0.0920737	0.103024	0.0788941	735	1.55112	1.16705													735	0	0	0.00905707	0.0218208	735	0	0
736	0.134952	0.0854028	0.117703	0.0443548	736	1.14654	1.92545													736	0	0	0.00905707	0.0218208	736	0	0
737	0.14886	0.0910474	0.106357	0.0505002	737	1.39962	1.80291													737	0	0	0.0191205	0.0424932	737	0	0
738	0.13099	0.081041	0.0795379	0.0505002	738	1.64689	1.60477													738	0	0	0.0191205	0.0424932	738	0	0
739	0.140088	0.0882678	0.0743804	0.0555075	739	1.88339	1.5902													739	0	0	0.0191205	0.0310086	739	0	0
740	0.120715	0.110975	0.0863573	0.0451799	740	1.39786	2.45628													740	0	0	0.0191205	0.0206724	740	0	0
741	0.110977	0.103827	0.0646098	0.0451799	741	1.71765	2.29808													741	0	0	0.0191205	0.0206724	741	0	0
742	0.0942989	0.105495	0.0542948	0.0339134	742	1.73679	3.11072													742	0	0	0.0100634	0.0206724	742	0	0
743	0.109951	0.177662	0.0599681	0.0433021	743	1.83348	4.10284													743	0	0	0.0100634	0.0206724	743	0	0
744	0.103011	0.193148	0.0646958	0.0591777	744	1.59224	3.26386													744	0	0	0.0100634	0.0206724	744	0	0
745	0.0738246	0.225103	0.0725378	0.0591777	745	1.01774	3.80385													745	0	0	0.0100634	0.0206724	745	0	0
746	0.0821636	0.240497	0.0725378	0.0665749	746	1.1327	3.61243													746	0	0.0149832	0.0301902	0.0594331	746	0	0.252102
747	0.0932823	0.240497	0.0531311	0.0847265	747	1.7557	2.83851													747	0	0.0149832	0.0301902	0.0387607	747	0	0.386556
748	0.0841852	0.248195	0.0941046	0.0784673	748	0.894592	3.16303													748	0	0.0149832	0.0301902	0.0387607	748	0	0.386556
749	0.0841852	0.221511	0.0891102	0.0672008	749	0.944731	3.29625													749	0	0.0374579	0.0402536	0.101926	749	0	0.3675
750	0.0750881	0.219843	0.0905285	0.0790933	750	0.829442	2.77954													750	0	0.0374579	0.0402536	0.114846	750	0	0.326156
751	0.0893835	0.220601	0.0905285	0.101114	751	0.987352	2.1817													751	0	0.0374579	0.0531923	0.114846	751	0	0.326156
752	0.0738968	0.188915	0.0968321	0.11093	752	0.763144	1.70301													752	0	0.0374579	0.0230021	0.114846	752	0	0.326156
753	0.0738968	0.195512	0.11007	0.151728	753	0.671364	1.28857													753	0	0.0374579	0.0230021	0.114846	753	0	0.326156
754	0.077318	0.157726	0.115227	0.183024	754	0.671004	0.861777													754	0	0.0374579	0.0431289	0.0908518	754	0	0.412297
755	0.0515429	0.158752	0.200956	0.155569	755	0.256488	1.02046													755	0	0	0.0431289	0.132484	755	0	0
756	0.0404242	0.1659	0.148092	0.124273	756	0.272967	1.33496													756	0	0	0.0431289	0.132484	756	0	0
757	0.0777223	0.141642	0.141158	0.0885958	757	0.550605	1.59874													757	0	0	0.0431289	0.132484	757	0	0
758	0.134232	0.104805	0.1057	0.102366	758	1.26994	1.02383													758	0	0	0.0201268	0.0736248	758	0	0
759	0.142571	0.109423	0.11464	0.107487	759	1.24365	1.01801													759	0	0	0.0201268	0.0736248	759	0	0
760	0.0925375	0.11943	0.124955	0.101854	760	0.740568	1.17256													760	0	0	0.0201268	0.083961	760	0	0
761	0.0925375	0.11888	0.123809	0.0849541	761	0.747423	1.39934													761	0	0	0.0201268	0.0910158	761	0	0
762	0.275255	0.12241	0.124754	0.14884	762	2.20638	0.822427													762	0	0	0.0201268	0.0910158	762	0	0
763	0.274143	0.154959	0.16355	0.131827	763	1.6762	1.17547													763	0	0	0	0.0780956	763	#DIV/0!	0
764	0.660987	0.178142	0.157247	0.185676	764	4.20351	0.959422													764	0	0	0.0113213	0.032157	764	0	0
765	0.560919	0.259219	0.169424	0.190797	765	3.31074	1.35861													765	0	0	0.0113213	0.032157	765	0	0
766	0.569258	0.26589	0.169424	0.229828	766	3.35996	1.15691													766	0	0	0.0113213	0.032157	766	0	0
767	0.495234	0.287375	0.163751	0.172357	767	3.02431	1.66733													767	0	0	0.0113213	0.032157	767	0	0
768	0.491898	0.266605	0.168478	0.166098	768	2.91965	1.6051													768	0	0	0.0113213	0.032157	768	0	0
769	0.592291	0.231772	0.177934	0.189371	769	3.32871	1.22391													769	0	0	0.0113213	0.032157	769	0	0
770	0.595536	0.231772	0.171745	0.165628	770	3.46756	1.39935													770	0	0	0.0213847	0.0103362	770	0	0
771	0.533192	0.320749	0.189969	0.1439	771	2.80673	2.22897													771	0	0	0.0213847	0	771	0	#DIV/0!
772	0.494416	0.338184	0.181345	0.0756751	772	2.72639	4.46889													772	0	0.00963204	0.0251585	0	772	0	#DIV/0!
773	0.392428	0.366384	0.135959	0.0613684	773	2.88637	5.97023													773	0	0.00963204	0.0251585	0.0286233	773	0	0.336511
774	0.374082	0.366384	0.0936959	0.0664896	774	3.99251	5.5104													774	0	0.00963204	0.0251585	0.0286233	774	0	0.336511
775	0.409864	0.4579	0.0931801	0.0664896	775	4.39862	6.88679													775	0	0.0395984	0.0251585	0.0286233	775	0	1.38343
776	0.442353	0.454372	0.133667	0.152155	776	3.30938	2.98624													776	0	0.0564544	0.0352219	0.0563095	776	0	1.00257
777	0.434656	0.545193	0.128939	0.152155	777	3.37102	3.58314													777	0	0.0668274	0.0352219	0.0563095	777	0	1.18679
778	0.427508	0.544343	0.138824	0.134515	778	3.0795	4.04669													778	0	0.0668274	0.0201268	0.0563095	778	0	1.18679
779	0.280337	0.588698	0.157735	0.103484	779	1.77727	5.68876													779	0	0.0668274	0.0100634	0.0563095	779	0	1.18679
780	0.244439	0.601288	0.141503	0.0974243	780	1.72745	6.17184													780	0	0.0894593	0.0100634	0.0795659	780	0	1.12434
781	0.260476	0.638164	0.127406	0.0908522	781	2.04445	7.0242													781	0	0.0894593	0.0100634	0.0899021	781	0	0.995075
782	0.287918	0.718378	0.138237	0.0720747	782	2.08279	9.96713													782	0	0.0894593	0.0100634	0.0899021	782	0	0.995075
783	0.460792	0.871233	0.125629	0.0978511	783	3.66787	8.90366													783	0.0326494	0.0894593	0.0213847	0.0544637	783	1.52676	1.64255
784	0.458092	0.837734	0.133835	0.10411	784	3.42281	8.0466													784	0.0326494	0.0426369	0.0213847	0.0518797	784	1.52676	0.821842
785	0.441414	0.811051	0.129783	0.0864708	785	3.40117	9.37947													785	0.0326494	0.0426369	0.0113213	0.0518797	785	2.88388	0.821842
786	0.552639	0.69532	0.118952	0.202631	786	4.64589	3.43145													786	0.0326494	0.0330049	0.373604	0.0646012	786	0.0873904	0.510902
787	0.517766	0.692462	0.132632	0.130935	787	3.90379	5.28858													787	0.0326494	0.100429	0.0113213	0.0646012	787	2.88388	1.5546
788	0.543958	0.763147	0.0924462	0.130935	788	5.88405	5.82843													788	0.0326494	0.100429	0.0113213	0.0516809	788	2.88388	1.94325
789	0.52728	0.811998	0.0916527	0.130935	789	5.75303	6.20152													789	0.0326494	0.0330049	0.0113213	0.0516809	789	2.88388	0.638628
790	0.481254	0.793075	0.0925983	0.130935	790	5.19722	6.057													790	0.0326494	0.0226319	0.0113213	0.0413447	790	2.88388	0.547395
791	0.513137	0.719654	0.0925983	0.131561	791	5.54154	5.47011													791	0.0326494	0.010373	0	0.0103362	791	#DIV/0!	1.00356
792	0.511854	0.588995	0.0806214	0.127228	792	6.34886	4.62945													792	0	0.010373	0	0.0103362	792	#DIV/0!	1.00356
793	0.414919	0.579287	0.0910224	0.0687941	793	4.55843	8.4206													793	0	0	0	0.0206724	793	#DIV/0!	0
794	0.298815	0.554973	0.0859795	0.0707145	794	3.47542	7.84807													794	0	0	0	0.0206724	794	#DIV/0!	0
795	0.323948	0.567437	0.0882717	0.076486	795	3.6699	7.41884													795	0	0	0	0.0206724	795	#DIV/0!	0
796	0.313942	0.864951	0.10934	0.0708527	796	2.87123	12.2077													796	0	0	0	0.0310086	796	#DIV/0!	0
797	0.317913	0.646867	0.103667	0.0550625	797	3.06667	11.7479													797	0	0	0	0.0310086	797	#DIV/0!	0
798	0.286224	0.629078	0.114068	0.036285	798	2.50924	17.3371													798	0	0	0	0.0310086	798	#DIV/0!	0
799	0.227671	0.700277	0.0960168	0.0657031	799	2.37116	10.6582													799	0	0	0	0.0404051	799	#DIV/0!	0
800	0.216354	0.682841	0.0903435	0.0750919	800	2.39479	9.09341													800	0	0	0.0362283	0.0404051	800	0	0
801	0.463548	0.679671	0.0806179	0.125346	801	5.74994	5.42235													801	0	0	0.0362283	0.0633744	801	0	0
802	0.518282	0.660135	0.142442	0.156575	802	3.63856	4.21609													802	0	0.0392287	0.044462	0.153346	802	0	0.255818
803	0.49089	0.604555	0.07889	0.161696	803	6.22247	3.73883													803	0	0.0392287	0.044462	0.174019	803	0	0.225428
804	0.49089	0.601144	0.0848299	0.131652	804	5.78676	4.56615													804	0	0.0392287	0.044462	0.163682	804	0	0.239663
805	0.4612	0.533109	0.0794718	0.131652	805	5.80331	4.04938													805	0	0.0392287	0.0671047	0.163682	805	0	0.239663
806	0.428668	0.409541	0.0737986	0.112917	806	5.80862	3.62691													806	0	0.0392287	0.0671047	0.255683	806	0	0.153427
807	0.411557	0.352131	0.0825267	0.11855	807	4.98696	2.9703													807	0	0.012259	0.0671047	0.255683	807	0	0.047946
808	0.353663	0.374764	0.0772832	0.103106	808	4.57619	3.63475													808	0	0.012259	0.0671047	0.255683	808	0	0.047946
809	0.294071	0.310877	0.0823746	0.101697	809	3.56993	3.05688													809	0	0.012259	0.0671047	0.255683	809	0	0.047946
810	0.294071	0.344232	0.0720596	0.101697	810	4.08095	3.38486													810	0	0.012259	0.0865845	0.236237	810	0	0.0518926
811	0.294071	0.364299	0.0772171	0.0891791	811	3.80837	4.08502													811	0	0.012259	0.0956416	0.246573	811	0	0.0497173
812	0.216812	0.386397	0.0772171	0.0565175	812	2.80783	6.83676													812	0	0.0245179	0.106963	0.225901	812	0	0.108534
813	0.195667	0.40005	0.0835207	0.0719663	813	2.34274	5.55885													813	0	0.0234963	0.0987292	0.123747	813	0	0.189874
814	0.257546	0.745293	0.0946953	0.0598036	814	2.71973	12.4623													814	0	0.124633	0.111668	0.0462257	814	0	2.69618
815	0.363052	0.796273	0.0844464	0.147071	815	4.2992	5.41421													815	0	0.139616	0.111668	0.0232564	815	0	6.00333
816	0.37973	0.810928	0.0935381	0.147071	816	4.05963	5.51386													816	0	0.0914557	0.134311	0.0620171	816	0	1.47469
817	0.397924	0.800922	0.0943316	0.136317	817	4.21836	5.87546													817	0.0226034	0.136405	0.131435	0.0723533	817	0.171974	1.88527
818	0.338793	0.789668	0.0943316	0.11128	818	3.59152	7.09623													818	0.0226034	0.166907	0.108793	0.106807	818	0.207766	1.56269
819	0.29774	0.762712	0.104885	0.115548	819	2.83874	6.60086													819	0.0226034	0.166907	0.0886658	0.121573	819	0.254928	1.37289
820	0.331951	0.673416	0.100209	0.115548	820	3.31259	5.82804													820	0.0226034	0.166907	0.0773445	0.121573	820	0.292244	1.37289
821	0.299787	0.650502	0.109934	0.104594	821	2.72696	6.21931													821	0.0226034	0.166907	0.0628963	0.111237	821	0.359376	1.50046
822	0.33131	0.557797	0.0842902	0.114836	822	3.93058	4.85733													822	0.0226034	0.166907	0.0871563	0.0983168	822	0.259344	1.69764
823	0.32991	0.564095	0.0941754	0.126103	823	3.50315	4.4733													823	0.0226034	0.135384	0.0871563	0.0983168	823	0.259344	1.37701
824	0.308936	0.564095	0.10449	0.0784192	824	2.9566	7.19333													824	0.0226034	0.1204	0.0343234	0.0595561	824	0.658543	2.02163
825	0.271218	0.571701	0.0730297	0.0737248	825	3.71381	7.75452													825	0.0226034	0.0988889	0.0343234	0.0595561	825	0.658543	1.66043
826	0.348614	0.565509	0.0730297	0.089641	826	4.77359	6.3086													826	0.140141	0.0988889	0.02426	0.0447901	826	5.77664	2.20783
827	0.323597	0.477789	0.0857945	0.0567803	827	3.77177	8.41469													827	0.140141	0.0988889	0.02426	0	827	5.77664	#DIV/0!
828	0.275084	0.601195	0.0668175	0.0638274	828	4.11694	9.41908													828	0.140141	0.0988889	0.02426	0	828	5.77664	#DIV/0!
829	0.172236	0.657733	0.0799692	0.0694606	829	2.15379	9.46914													829	0.140141	0.0539394	0.0113213	0	829	12.3785	#DIV/0!
830	0.180575	0.642247	0.0851267	0.0694606	830	2.12126	9.2462													830	0.117538	0.0089899	0.0129387	0	830	9.08423	#DIV/0!
831	0.211665	0.614537	0.0982257	0.0770855	831	2.15489	7.97215													831	0	0.0089899	0.0129387	0	831	0	#DIV/0!
832	0.220004	0.595434	0.104177	0.0770855	832	2.11184	7.72433													832	0	0.0089899	0.0129387	0	832	0	#DIV/0!
833	0.204609	0.571609	0.104177	0.0499434	833	1.96406	11.4451													833	0	0.0089899	0.0129387	0	833	0	#DIV/0!
834	0.222955	0.474014	0.0993309	0.0653922	834	2.24457	7.24878													834	0	0.0089899	0.0129387	0	834	0	#DIV/0!
835	0.279357	0.492283	0.0636889	0.0886649	835	4.38628	5.55217													835	0	0.0212489	0.0129387	0	835	0	#DIV/0!
836	0.522384	0.545653	0.107036	0.171756	836	4.88043	3.17692													836	0	0.0212489	0.0129387	0	836	0	#DIV/0!
837	0.591113	0.519121	0.188382	0.170618	837	3.13785	3.0426													837	0	0.0212489	0	0	837	#DIV/0!	#DIV/0!
838	0.588804	0.459993	0.191624	0.185127	838	3.07271	2.48474													838	0	0.0212489	0	0	838	#DIV/0!	#DIV/0!
839	0.612229	0.427163	0.163257	0.166549	839	3.75009	2.56479													839	0	0.0212489	0.051575	0	839	0	#DIV/0!
840	0.723506	0.405721	0.167913	0.184546	840	4.3088	2.19848													840	0	0.012259	0.051575	0	840	0	#DIV/0!
841	0.771733	0.248487	0.200449	0.178913	841	3.85003	1.38887													841	0	0.012259	0.051575	0	841	0	#DIV/0!
842	0.768116	0.17021	0.207431	0.171445	842	3.70299	0.992797													842	0	0.012259	0.051575	0.0103362	842	0	1.18602
843	0.949562	0.156391	0.192794	0.211012	843	4.92528	0.741151													843	0	0.012259	0.051575	0.0103362	843	0	1.18602
844	1.11112	0.176404	0.225278	0.19919	844	4.93222	0.885606													844	0	0.012259	0.051575	0.0103362	844	0	1.18602
845	1.10983	0.219288	0.239164	0.212335	845	4.64045	1.03275													845	0	0.012259	0.051575	0.0206724	845	0	0.593012
846	0.750528	0.262423	0.258075	0.163086	846	2.90818	1.6091													846	0	0	0.051575	0.0620171	846	0	0
847	0.762113	0.222687	0.193884	0.160696	847	3.93078	1.38576													847	0	0	0.0402536	0.0620171	847	0	0
848	0.689599	0.334996	0.136335	0.149316	848	5.05814	2.24354													848	0	0	0.0327061	0.086422	848	0	0
849	0.735609	0.510329	0.1344	0.16633	849	5.47326	3.06818													849	0	0	0.0327061	0.086422	849	0	0
850	0.938432	0.665111	0.160704	0.218749	850	5.83952	3.04052													850	0	0.0134849	0.0327061	0.0958185	850	0	0.140733
851	0.863801	0.681905	0.23066	0.245797	851	3.74492	2.77426													851	0	0.0134849	0.0553488	0.0544738	851	0	0.247548
852	0.794588	0.804145	0.225855	0.254464	852	3.51814	3.16015													852	0	0.0359596	0.0553488	0.0441376	852	0	0.814716
853	0.800842	0.9609	0.202646	0.266356	853	3.95193	3.60757													853	0.0209889	0.0809091	0.0644058	0.0638703	853	0.325885	1.26677
854	0.779399	1.04656	0.21978	0.266356	854	3.54626	3.92918													854	0.0209889	0.0809091	0.0644058	0.0638703	854	0.325885	1.26677
855	0.724348	1.08039	0.208319	0.242031	855	3.47711	4.46387													855	0.0209889	0.0977652	0.0530845	0.0535341	855	0.395387	1.82622
856	0.727965	1.39231	0.208063	0.232215	856	3.49878	5.99579													856	0.0209889	0.0977652	0.0304418	0.0535341	856	0.689476	1.82622
857	0.546345	1.46143	0.223198	0.189856	857	2.4478	7.69755													857	0.0209889	0.0977652	0.0203784	0.0420495	857	1.02996	2.325
858	0.478181	1.56885	0.206702	0.150085	858	2.31339	10.4531													858	0.0209889	0.0752904	0.0203784	0.0420495	858	1.02996	1.79052
859	0.371303	1.14822	0.203974	0.137566	859	1.82034	8.34669													859	0.0209889	0.0303409	0.0203784	0.073058	859	1.02996	0.415299
860	0.211305	0.969527	0.172657	0.0797542	860	1.22385	12.1564													860	0.0209889	0.0168561	0.0203784	0.073058	860	1.02996	0.230722
861	0.158672	0.896837	0.132485	0.0961419	861	1.19766	9.32827													861	0.0209889	0.0168561	0.0203784	0.073058	861	1.02996	0.230722
862	0.176376	0.83586	0.126535	0.0903948	862	1.3939	9.24677													862	0.0209889	0.0707955	0.0203784	0.087824	862	1.02996	0.806106
863	0.184165	0.862933	0.125904	0.0804283	863	1.46274	10.7292													863	0.0209889	0.0539394	0	0.111942	863	#DIV/0!	0.481852
864	0.16877	0.883965	0.113272	0.0804283	864	1.48995	10.9907													864	0.0209889	0.0764142	0.0100634	0.089625	864	2.08567	0.852599
865	0.16877	0.89826	0.0974472	0.0717617	865	1.73192	12.5173													865	0.0209889	0.121364	0.0100634	0.104391	865	2.08567	1.16259
866	0.162099	0.896849	0.0911436	0.0717617	866	1.7785	12.4976													866	0.0209889	0.121364	0.0201268	0.104391	866	1.04283	1.16259
867	0.153002	0.880416	0.0911436	0.0623729	867	1.67869	14.1154													867	0.5681	0.0674243	0.0201268	0.125063	867	28.226	0.539121
868	0.128627	0.996676	0.0864159	0.0516185	868	1.48846	19.3085													868	0.5681	0.0674243	0.0201268	0.152627	868	28.226	0.44176
869	0.115225	0.96136	0.0630749	0.0408641	869	1.82679	23.5258													869	0.685638	0.0786616	0.0201268	0.141306	869	34.0659	0.556676
870	0.16149	0.697247	0.0547246	0.0516185	870	2.95095	13.5077													870	0.391793	0.0561869	0.0201268	0.141306	870	19.4662	0.397626
871	0.155368	0.590128	0.0503606	0.0485371	871	3.08512	12.1583													871	0.318332	0.0112374	0.0201268	0.141306	871	15.8163	0.0795252
872	0.118677	0.544089	0.0679247	0.0232728	872	1.74718	23.3788													872	0.142025	0.0337121	0.0201268	0.0620171	872	7.0565	0.543594
873	0.144452	0.40516	0.0409052	0.0279672	873	3.53139	14.487													873	0.142025	0.0786616	0.0100634	0.0749373	873	14.113	1.0497
874	0.211922	0.367863	0.0409052	0.0350087	874	5.18081	10.5078													874	0.0244871	0.191035	0.0411162	0.0577104	874	0.595557	3.31024
875	0.167533	0.300371	0.0592587	0.0350087	875	2.82714	8.57989													875	0.0244871	0.191035	0.0310528	0.0577104	875	0.788562	3.31024
876	0.225754	0.299895	0.0592587	0.0401299	876	3.80964	7.4731													876	0.0244871	0.191035	0.0310528	0.0577104	876	0.788562	3.31024
877	0.218606	0.238684	0.0753329	0.0401299	877	2.90187	5.94778													877	0.0244871	0.191035	0.0310528	0.069195	877	0.788562	2.76083
878	0.218606	0.222648	0.0753329	0.0401299	878	2.90187	5.54818													878	0.0244871	0.0674243	0.0310528	0.0244049	878	0.788562	2.76274
879	0.363373	0.206685	0.0753329	0.0570297	879	4.82356	3.62417													879	0	0.0321068	0.0310528	0.0244049	879	0	1.31559
880	0.328734	0.244864	0.0914071	0.038878	880	3.59637	6.29826													880	0	0.04709	0.0511796	0.0244049	880	0	1.92953
881	0.306411	0.1781	0.079946	0.0474789	881	3.83272	3.75114													881	0	0.0358526	0.038241	0.0114846	881	0	3.12178
882	0.297487	0.20983	0.0708958	0.0558008	882	4.19611	3.76035													882	0	0.0527087	0.038241	0.0114846	882	0	4.58949
883	0.330678	0.234248	0.0812108	0.116467	883	4.07185	2.01129													883	0	0.0527087	0.038241	0.0114846	883	0	4.58949
884	0.302041	0.227246	0.0982306	0.116467	884	3.07482	1.95116													884	0	0.0676918	0.0201268	0.0114846	884	0	5.89411
885	0.279125	0.225578	0.104182	0.116893	885	2.67922	1.92977													885	0	0.0869559	0.0503171	0.0114846	885	0	7.57149
886	0.327813	0.225578	0.104182	0.153623	886	3.14655	1.46838													886	0	0.0757185	0.0503171	0	886	0	#DIV/0!
887	0.365288	0.23053	0.0833796	0.157891	887	4.38103	1.46005													887	0	0.0757185	0.0704439	0	887	0	#DIV/0!
888	0.372986	0.231973	0.0959869	0.163994	888	3.8858	1.41452													888	0	0.0757185	0.0402536	0	888	0	#DIV/0!
889	0.372986	0.233922	0.0850701	0.118928	889	4.38445	1.96693													889	0	0.0607354	0.0201268	0	889	0	#DIV/0!
890	0.463164	0.222804	0.0737236	0.132608	890	6.28243	1.68016													890	0	0.0438793	0.0201268	0.0103362	890	0	4.24521
891	0.556035	0.227807	0.0737236	0.155255	891	7.54216	1.46731													891	0	0.0438793	0.0201268	0.0103362	891	0	4.24521
892	0.511337	0.268309	0.0737236	0.155255	892	6.93587	1.72818													892	0	0.0246152	0.0201268	0.0103362	892	0	2.38146
893	0.634357	0.268309	0.0780877	0.155227	893	8.12365	1.7285													893	0	0	0.0201268	0.0103362	893	0	0
894	0.514083	0.272866	0.0725004	0.13681	894	7.09077	1.99448													894	0	0.0224748	0.0201268	0.0103362	894	0	2.17438
895	0.467824	0.332427	0.0725004	0.130551	895	6.45271	2.54634													895	0	0.0337121	0.0291839	0.0103362	895	0	3.26156
896	0.26285	0.44449	0.0621854	0.0727447	896	4.22688	6.11028													896	0	0.101136	0.0543424	0.0103362	896	0	9.78469
897	0.240026	0.382821	0.0396929	0.0693915	897	6.04706	5.51683													897	0.0419778	0.156521	0.0543424	0.0103362	897	0.772469	15.143
898	0.271757	0.372698	0.0444206	0.0637583	898	6.11781	5.84549													898	0.0419778	0.0890964	0.00905707	0.0103362	898	4.63481	8.61985
899	0.300302	0.435288	0.0495781	0.0543695	899	6.05715	8.00611													899	0.0419778	0.0890964	0.0291839	0.0310086	899	1.43839	2.87328
900	0.254758	0.524972	0.0544579	0.0377827	900	4.67808	13.8945													900	0.0419778	0.0666216	0.0291839	0.0551263	900	1.43839	1.20853
901	0.223668	0.522828	0.0544579	0.0377827	901	4.10718	13.8378													901	0.0419778	0.0666216	0.0291839	0.0551263	901	1.43839	1.20853
902	0.192334	0.51171	0.058822	0.0248376	902	3.26977	20.6023													902	0.0419778	0.0666216	0.0291839	0.0551263	902	1.43839	1.20853
903	0.288899	0.577828	0.058822	0.0732852	903	4.91142	7.88465													903	0.0419778	0.20147	0.0291839	0.0206724	903	1.43839	9.74587
904	0.311257	0.58255	0.0763861	0.0784064	904	4.07478	7.42988													904	0	0.0280934	0.0291839	0.0206724	904	0	1.35899
905	0.293938	0.581267	0.0723747	0.073712	905	4.06133	7.88565													905	0	0.0280934	0.0201268	0.032157	905	0	0.873633
906	0.350136	0.755575	0.0585553	0.103287	906	5.97958	7.31533													906	0	0.0280934	0.0201268	0.032157	906	0	0.873633
907	0.363879	0.718693	0.0921882	0.115023	907	3.94714	6.24828													907	0	0.0168561	0.0201268	0.032157	907	0	0.52418
908	0.363879	0.683274	0.0921882	0.109901	908	3.94714	6.21715													908	0.293845	0.0337121	0.0100634	0.0436417	908	29.1993	0.772476
909	0.397139	0.562263	0.0921882	0.116474	909	4.30791	4.82738													909	0.293845	0.0674243	0.0100634	0.0506555	909	29.1993	1.33104
910	0.577405	0.431225	0.0813574	0.13874	910	7.09714	3.10815													910	0	0.0674243	0.0100634	0.0506555	910	0	1.33104
911	0.637083	0.416931	0.0865149	0.152889	911	7.36386	2.72701													911	0	0.0674243	0.0100634	0.0506555	911	0	1.33104
912	0.583989	0.375793	0.101128	0.132974	912	5.77476	2.82607													912	0	0.0674243	0.0100634	0.059269	912	0	1.1376
913	0.526331	0.337051	0.0967638	0.136729	913	5.43934	2.4651													913	0	0.0168561	0.0100634	0.059269	913	0	0.284399
914	0.471749	0.25542	0.0791137	0.0983632	914	5.96292	2.5967													914	0	0.0168561	0.0100634	0.0477843	914	0	0.352753
915	0.524074	0.227704	0.0573431	0.147227	915	9.13927	1.54661													915	0	0.0168561	0.0100634	0.0477843	915	0	0.352753
916	0.62256	0.306289	0.0715262	0.0847495	916	8.70395	3.61405													916	0	0	0.0100634	0.0330184	916	0	0
917	0.687843	0.302195	0.0706953	0.126686	917	9.72969	2.38539													917	0	0	0.0100634	0.00861349	917	0	0
918	0.64539	0.235102	0.0699018	0.119644	918	9.2328	1.965													918	0	0	0.0100634	0.00861349	918	0	0
919	0.728882	0.360316	0.0699018	0.100587	919	10.4272	3.58212													919	0	0	0.0301902	0.00861349	919	0	0
920	0.722644	0.396573	0.071211	0.0761767	920	10.1479	5.20596													920	0	0	0.0301902	0.0189497	920	0	0
921	0.870905	0.396573	0.0763685	0.0710555	921	11.404	5.58117													921	0	0	0.0301902	0.0189497	921	0	0
922	0.933407	0.433643	0.0601797	0.120389	922	15.5103	3.602													922	0	0	0.0301902	0.0292859	922	0	0
923	0.830356	0.635927	0.0859861	0.0874147	923	9.65686	7.27482													923	0	0	0.0694375	0.0292859	923	0	0
924	0.895193	0.693039	0.0812584	0.111248	924	11.0166	6.22969													924	0	0.0192641	0.0694375	0.0206724	924	0	0.931876
925	0.950699	0.684003	0.0859861	0.152786	925	11.0564	4.47687													925	0	0.0192641	0.0694375	0.0206724	925	0	0.931876
926	1.19751	0.681114	0.0859861	0.17854	926	13.9268	3.81491													926	0	0.0192641	0.0593741	0.0206724	926	0	0.931876
927	1.58615	0.615187	0.110591	0.149947	927	14.3424	4.1027													927	0	0.0192641	0.0593741	0.032157	927	0	0.599063
928	1.66415	0.659522	0.119617	0.284363	928	13.9124	2.3193													928	0	0.0192641	0.108936	0.074859	928	0	0.257338
929	1.67428	0.746815	0.142468	0.233663	929	11.752	3.19611													929	0	0.0417388	0.108936	0.0978283	929	0	0.426654
930	1.56893	0.917348	0.136794	0.233663	930	11.4692	3.92594													930	0	0.0834777	0.108936	0.134005	930	0	0.622945
931	1.57743	0.882429	0.137588	0.214886	931	11.4649	4.1065													931	0	0.0642136	0.108936	0.134005	931	0	0.479188
932	1.43424	1.00312	0.147625	0.164813	932	9.71542	6.08641													932	0	0.0642136	0.0787462	0.123669	932	0	0.519238
933	1.3886	0.990227	0.139115	0.144694	933	9.98164	6.84361													933	0	0.0911833	0.0696891	0.17535	933	0	0.520008
934	1.28584	0.984747	0.12966	0.0969675	934	9.91702	10.1554													934	0	0.0911833	0.16026	0.17535	934	0	0.520008
935	1.1954	1.08223	0.113901	0.0840579	935	10.4952	12.8748													935	0	0.0687085	0.16026	0.102996	935	0	0.667096
936	0.78566	0.945616	0.0854132	0.051752	936	9.19834	18.2721													936	0	0.0462338	0.148938	0.0915118	936	0	0.505222
937	0.742843	0.996019	0.0752148	0.0202942	937	9.87629	49.079													937	0	0.0269697	0.108685	0.099551	937	0	0.270913
938	0.620485	1.19195	0.0814038	0.0197821	938	7.6223	60.2543													938	0	0	0	0.0404051	938	#DIV/0!	0
939	0.40098	1.56981	0.0932231	0.0141488	939	4.30129	110.95													939	0	0	0	0.0439288	939	#DIV/0!	0
940	0.378822	1.18811	0.0699482	0.00945442	940	5.41575	125.667													940	0	0	0.00905707	0.0439288	940	0	0
941	0.301163	1.42335	0.0658959	0.0157136	941	4.57028	90.5805													941	0	0	0.00905707	0.0439288	941	0	0
942	0.328297	1.34029	0.0594292	0.0269801	942	5.52417	49.6769													942	0	0	0.00905707	0.0439288	942	0	0
943	0.40299	1.36411	0.0485984	0.0269801	943	8.29225	50.56													943	0	0	0.00905707	0.0439288	943	0	0
944	0.360304	1.63735	0.0599449	0.0269801	944	6.01058	60.6872													944	0	0	0.00905707	0.0439288	944	0	0
945	0.330284	1.41401	0.0555809	0.0269801	945	5.94239	52.4094													945	0	0	0.0392473	0.0439288	945	0	0
946	0.422457	1.23036	0.0555809	0.0484889	946	7.60076	25.374													946	0	0	0.0392473	0.0439288	946	0	0
947	0.294692	1.14656	0.0679405	0.0372224	947	4.3375	30.8029													947	0	0	0.0392473	0	947	0	#DIV/0!
948	0.301839	1.12142	0.056594	0.0372224	948	5.33342	30.1277													948	0	0	0.00905707	0	948	0	#DIV/0!
949	0.243602	0.900902	0.0622672	0.0383605	949	3.9122	23.4852													949	0	0	0.00905707	0	949	0	#DIV/0!
950	0.230408	0.835893	0.0622672	0.027768	950	3.70031	30.1028													950	0	0	0	0.0129202	950	#DIV/0!	0
951	0.197886	0.852701	0.0631678	0.027768	951	3.13271	30.708													951	0	0.0192641	0	0.0129202	951	#DIV/0!	1.491
952	0.190305	0.73013	0.068841	0.0328891	952	2.76442	22.1997													952	0	0.0192641	0	0.0129202	952	#DIV/0!	1.491
953	0.123837	0.587814	0.068841	0.0328891	953	1.79888	17.8726													953	0	0.0192641	0	0.0129202	953	#DIV/0!	1.491
954	0.133917	0.47516	0.0493899	0.0391483	954	2.71142	12.1374													954	0	0.0192641	0	0.0129202	954	#DIV/0!	1.491
955	0.173944	0.427451	0.0450258	0.0532315	955	3.8632	8.03004													955	0	0.0192641	0	0.0129202	955	#DIV/0!	1.491
956	0.188954	0.381482	0.0387222	0.041965	956	4.87973	9.09048													956	0	0.0361201	0.0465433	0.0129202	956	0	2.79563
957	0.199884	0.333924	0.0217024	0.0317227	957	9.2102	10.5264													957	0	0.0361201	0.0465433	0.0129202	957	0	2.79563
958	0.277218	0.307121	0.0330489	0.227859	958	8.38811	1.34786													958	0	0.0168561	0.0465433	0	958	0	#DIV/0!
959	0.300482	0.293479	0.0273757	0.0518191	959	10.9762	5.66353													959	0	0.0280934	0.148435	0.0551263	959	0	0.509619
960	0.246809	0.221529	0.0262296	0.0574524	960	9.40956	3.85587													960	0	0.0280934	0.148435	0.0551263	960	0	0.509619
961	0.237712	0.210881	0.0262296	0.0574524	961	9.06274	3.67053													961	0	0.0280934	0.112207	0.0551263	961	0	0.509619
962	0.22431	0.209769	0.0268599	0.0433692	962	8.35109	4.83682													962	0	0.0280934	0.0971119	0.0551263	962	0	0.509619
963	0.272511	0.192006	0.0155134	0.0207224	963	17.5661	9.26564													963	0.0734612	0.0280934	0.0971119	0.0809668	963	0.756459	0.346975
964	0.297003	0.194272	0.0155134	0.0301768	964	19.1449	6.43779													964	0.0734612	0.0112374	0.0857906	0.0809668	964	0.856285	0.13879
965	0.297003	0.161638	0.0166186	0.0221293	965	17.8717	7.30427													965	0.0734612	0.0112374	0.0656638	0.0809668	965	1.11875	0.13879
966	0.30701	0.156827	0.0166186	0.0277625	966	18.4739	5.64888													966	0.0734612	0.0112374	0.0113213	0.0809668	966	6.48874	0.13879
967	0.46708	0.124664	0.0828066	0.0661	967	5.64061	1.88599													967	0	0.0112374	0	0.0809668	967	#DIV/0!	0.13879
968	0.471249	0.120589	0.0670762	0.0661	968	7.02558	1.82434													968	0	0.0112374	0	0.0465128	968	#DIV/0!	0.241597
969	0.804794	0.177613	0.0722337	0.11054	969	11.1415	1.60677													969	0	0.0112374	0	0.0488098	969	#DIV/0!	0.230228
970	0.797097	0.226215	0.101685	0.104907	970	7.83891	2.15634													970	0	0.0112374	0.00905707	0.0488098	970	0	0.230228
971	0.712342	0.407485	0.0902235	0.0908238	971	7.8953	4.48654													971	0	0	0.00905707	0.0229693	971	0	0
972	0.866361	0.359426	0.0902235	0.126501	972	9.60238	2.84129													972	0	0	0.00905707	0.0229693	972	0	0
973	1.2359	0.380868	0.107988	0.181425	973	11.4447	2.09931													973	0	0.0674243	0.00905707	0.0333055	973	0	2.02442
974	1.11819	0.41239	0.195924	0.181425	974	5.7073	2.27306													974	0	0.0842803	0.00905707	0.0333055	974	0	2.53052
975	1.11219	0.416143	0.139191	0.148138	975	7.9904	2.80916													975	0	0.0168561	0.00905707	0.0333055	975	0	0.506105
976	0.799248	0.362299	0.151594	0.103698	976	5.2723	3.4938													976	0	0.0168561	0.00905707	0.0333055	976	0	0.506105
977	0.729173	0.347498	0.143489	0.0852813	977	5.08173	4.07473													977	0.0419778	0.0168561	0.00905707	0.0447901	977	4.63481	0.376334
978	0.616897	0.33638	0.136507	0.072763	978	4.51917	4.62295													978	0.0419778	0.0168561	0.00905707	0.0218208	978	4.63481	0.772476
979	0.491971	0.374573	0.110003	0.079961	979	4.47235	4.68444													979	0.0419778	0.0168561	0.00905707	0.0570578	979	4.63481	0.295421
980	0.330023	0.481163	0.106736	0.079961	980	3.09194	6.01747													980	0.0419778	0.0168561	0	0.104719	980	#DIV/0!	0.160965
981	0.2722	0.451583	0.0964214	0.0672862	981	2.82302	6.71138													981	0.0629667	0.0393308	0.0129387	0.140609	981	4.86655	0.279718
982	0.23819	0.654472	0.0649033	0.0550808	982	3.66993	11.882													982	0.0629667	0.0224748	0.0129387	0.152093	982	4.86655	0.14777
983	0.174536	0.640177	0.0567986	0.0545687	983	3.07289	11.7316													983	0.0629667	0.0224748	0.0129387	0.127401	983	4.86655	0.176409
984	0.198416	0.631838	0.0346214	0.0817961	984	5.73102	7.72455													984	0.0209889	0.0224748	0.0129387	0.101561	984	1.62218	0.221294
985	0.198416	0.845137	0.0449364	0.0874294	985	4.41549	9.66651													985	0.0209889	0.0321068	0.0129387	0.111897	985	1.62218	0.286932
986	0.201827	0.914275	0.0449364	0.0988097	986	4.4914	9.25289													986	0.0209889	0.0321068	0.0129387	0.111897	986	1.62218	0.286932
987	0.209452	0.889947	0.062343	0.0847265	987	3.35967	10.5038													987	0.0209889	0.00963204	0.0129387	0.111897	987	1.62218	0.0860795
988	0.168313	0.96416	0.0783067	0.0596898	988	2.1494	16.1528													988	0.0209889	0.00963204	0	0.122233	988	#DIV/0!	0.0788005
989	0.142971	0.972957	0.0783067	0.0596898	989	1.82578	16.3002													989	0.0209889	0.00963204	0	0.0978283	989	#DIV/0!	0.0984586
990	0.133232	0.996232	0.0710125	0.0637136	990	1.87618	15.6361													990	0.0209889	0.00963204	0	0.0551263	990	#DIV/0!	0.174727
991	0.133232	0.88903	0.0666484	0.0580803	991	1.99903	15.3069													991	0.0209889	0.00963204	0	0.0565619	991	#DIV/0!	0.170292
992	0.126085	0.788655	0.0733763	0.0683226	992	1.71833	11.5431													992	0.0209889	0.00963204	0	0.0450772	992	#DIV/0!	0.213678
993	0.128106	0.590533	0.0785338	0.079077	993	1.63122	7.46782													993	0.0209889	0.00963204	0	0.0544738	993	#DIV/0!	0.17682
994	0.303819	0.547042	0.0936625	0.0600292	994	3.24377	9.11293													994	0.0209889	0.00963204	0	0.0544738	994	#DIV/0!	0.17682
995	0.0739665	0.400816	0.104467	0.0481367	995	0.708035	8.32662													995	0	0.0366017	0	0.0441376	995	#DIV/0!	0.829265
996	0.0739665	0.298208	0.0985163	0.0490756	996	0.750805	6.0765													996	0	0.0366017	0	0.0441376	996	#DIV/0!	0.829265
997	0.0739665	0.283632	0.0985163	0.0439545	997	0.750805	6.45285													997	0	0.0366017	0	0.0441376	997	#DIV/0!	0.829265
998	0.0850852	0.283632	0.0945049	0.070556	998	0.900325	4.01995													998	0	0.0366017	0	0.0452861	998	#DIV/0!	0.808234
999	0.0850852	0.269337	0.0988029	0.070556	999	0.861161	3.81735													999	0	0.0269697	0	0.0323658	999	#DIV/0!	0.833277
1000	0.0725767	0.254327	0.103058	0.0752504	1000	0.704233	3.37975													1000	0	0	0.00905707	0.0323658	1000	0	0
1001	0.0806474	0.21049	0.108215	0.0874131	1001	0.74525	2.40799													1001	0	0	0.0392473	0.0323658	1001	0	0
1002	0.0778678	0.178852	0.128297	0.0803715	1002	0.606932	2.22531													1002	0	0	0.0392473	0.0323658	1002	0	0
1003	0.129796	0.176469	0.12357	0.132721	1003	1.05038	1.32962													1003	0	0	0.0392473	0.0323658	1003	0	0
1004	0.119789	0.144397	0.149296	0.114187	1004	0.802355	1.26457													1004	0	0	0.095854	0.0114846	1004	0	0
1005	0.481701	0.119057	0.118457	0.311831	1005	4.06645	0.381798													1005	0	0	0.095854	0.0114846	1005	0	0
1006	0.181497	0.145307	0.188004	0.254986	1006	0.965392	0.569862													1006	0	0	0.095854	0.0424932	1006	0	0
1007	0.170379	0.14243	0.1817	0.220561	1007	0.937691	0.645764													1007	0	0.0253561	0.095854	0.0310086	1007	0	0.817714
1008	0.206559	0.167522	0.145818	0.232297	1008	1.41655	0.721155													1008	0	0.0253561	0.0505686	0.0310086	1008	0	0.817714
1009	0.213706	0.134168	0.135265	0.216709	1009	1.57991	0.619113													1009	0	0.0792955	0.0732113	0.0310086	1009	0	2.55722
1010	0.267846	0.136669	0.139317	0.249852	1010	1.92256	0.547													1010	0	0.0792955	0.033964	0.0310086	1010	0	2.55722
1011	0.249976	0.150646	0.136751	0.253876	1011	1.82797	0.593385													1011	0	0.0792955	0.033964	0.0310086	1011	0	2.55722
1012	0.249976	0.150646	0.136751	0.167162	1012	1.82797	0.9012													1012	0	0.10177	0.0226427	0.0310086	1012	0	3.28201
1013	0.256231	0.150646	0.110452	0.161529	1013	2.31984	0.932629													1013	0	0.10177	0	0.0310086	1013	#DIV/0!	3.28201
1014	0.256231	0.1569	0.105251	0.155269	1014	2.43447	1.0105													1014	0	0.0478309	0	0.0310086	1014	#DIV/0!	1.54251
1015	0.235026	0.155457	0.100887	0.155269	1015	2.32959	1.00121													1015	0	0.0478309	0	0.0310086	1015	#DIV/0!	1.54251
1016	0.289527	0.14684	0.086704	0.129532	1016	3.33925	1.13363													1016	0	0.0890346	0	0	1016	#DIV/0!	#DIV/0!
1017	0.239096	0.123449	0.046017	0.110327	1017	5.19581	1.11893													1017	0	0.0890346	0.00754756	0	1017	0	#DIV/0!
1018	0.223292	0.187164	0.046017	0.161653	1018	4.85239	1.15782													1018	0	0.0890346	0.00754756	0.014766	1018	0	6.02971
1019	0.20851	0.187164	0.065592	0.1773	1019	3.17889	1.05563													1019	0	0.0890346	0.00754756	0.014766	1019	0	6.02971
1020	0.237932	0.167707	0.105078	0.172606	1020	2.26434	0.971618													1020	0	0.0449495	0.00754756	0.014766	1020	0	3.04413
1021	0.230234	0.164848	0.105078	0.174683	1021	2.19109	0.9437													1021	0	0.0449495	0.0347188	0.0251022	1021	0	1.79066
1022	0.213556	0.244155	0.115393	0.142545	1022	1.85069	1.71283													1022	0	0.0224748	0.0460401	0.0251022	1022	0	0.895331
1023	0.183199	0.276735	0.105507	0.121497	1023	1.73637	2.27771													1023	0	0.0224748	0.0460401	0.0251022	1023	0	0.895331
1024	0.183199	0.235042	0.101455	0.121497	1024	1.80572	1.93455													1024	0	0	0.0460401	0.0251022	1024	0	0
1025	0.162709	0.213124	0.092675	0.090246	1025	1.7557	2.36158													1025	0	0	0.0460401	0.0103362	1025	0	0
1026	0.179387	0.200616	0.0870018	0.090246	1026	2.06188	2.22299													1026	0	0	0.027926	0.0103362	1026	0	0
1027	0.146898	0.200616	0.0845704	0.0726065	1027	1.73699	2.76305													1027	0	0.0168561	0.0460401	0.0103362	1027	0	1.63078
1028	0.138559	0.200616	0.0711752	0.0212812	1028	1.94673	9.42689													1028	0	0.0168561	0.0460401	0.0103362	1028	0	1.63078
1029	0.124282	0.255646	0.0711752	0.0269145	1029	1.74614	9.49844													1029	0	0.0168561	0.0384925	0.0103362	1029	0	1.63078
1030	0.127062	0.25773	0.0611379	0.0206553	1030	2.07828	12.4777													1030	0	0.0168561	0.0271712	0.0103362	1030	0	1.63078
1031	0.110267	0.363243	0.0611379	0.00563326	1031	1.80358	64.4818													1031	0	0.0168561	0.0281775	0	1031	0	#DIV/0!
1032	0.157085	0.378088	0.0611379	0.00563326	1032	2.56935	67.117													1032	0	0.0168561	0.0281775	0	1032	0	#DIV/0!
1033	0.1304	0.388545	0.0467706	0.0112665	1033	2.78807	34.4867													1033	0	0.0168561	0.0281775	0.0197327	1033	0	0.854219
1034	0.1304	0.36611	0.0362345	0.0253497	1034	3.59877	14.4424													1034	0	0.0168561	0.0281775	0.0197327	1034	0	0.854219
1035	0.123097	0.351265	0.0251244	0.0323913	1035	4.89949	10.8445													1035	0	0	0.0281775	0.0441376	1035	0	0
1036	0.123097	0.36419	0.0307977	0.0618094	1036	3.99696	5.89215													1036	0	0	0.0281775	0.0441376	1036	0	0
1037	0.103083	0.371887	0.0364709	0.0899757	1037	2.82645	4.1332													1037	0	0	0.0100634	0.0441376	1037	0	0
1038	0.099986	0.382728	0.0435625	0.0993645	1038	2.29523	3.85176													1038	0	0	0.0100634	0.0742848	1038	0	0
1039	0.0822694	0.382037	0.0378892	0.110745	1039	2.17131	3.44971													1039	0	0	0.0484873	0.0890508	1039	0	0
1040	0.0697609	0.357931	0.0946218	0.0919673	1040	0.737261	3.89194													1040	0	0	0.0384239	0.0890508	1040	0	0
1041	0.0697609	0.327912	0.0921904	0.103348	1041	0.756705	3.1729													1041	0	0.0224748	0.0384239	0.149345	1041	0	0.150489
1042	0.0697609	0.326557	0.0401855	0.103348	1042	1.73597	3.15979													1042	0	0.0224748	0.0082337	0.149345	1042	0	0.150489
1043	0.0769086	0.293282	0.0445496	0.0859784	1043	1.72636	3.41111													1043	0	0.0224748	0.0082337	0.17777	1043	0	0.126426
1044	0.0860057	0.324135	0.0440338	0.0817107	1044	1.95317	3.96686													1044	0	0.0224748	0.0082337	0.139662	1044	0	0.160923
1045	0.058173	0.378978	0.057126	0.0754516	1045	1.01833	5.02279													1045	0	0.0224748	0.0182971	0.0983168	1045	0	0.228595
1046	0.0671534	0.354933	0.0443611	0.0515102	1046	1.51379	6.89054													1046	0	0.0393308	0.0182971	0.0821152	1046	0	0.478971
1047	0.149157	0.329083	0.0393182	0.0833467	1047	3.79359	3.94837													1047	0	0.0168561	0.0182971	0.0821152	1047	0	0.205273
1048	0.166947	0.299064	0.0449915	0.095865	1048	3.71063	3.11964													1048	0	0.0168561	0.0182971	0.0821152	1048	0	0.205273
1049	0.181242	0.295729	0.0449915	0.0902318	1049	4.02837	3.27743													1049	0	0.0168561	0.0484873	0.0769472	1049	0	0.21906
1050	0.216843	0.297561	0.0449915	0.113017	1050	4.81965	2.63289													1050	0	0.0168561	0.0402536	0.0424932	1050	0	0.396677
1051	0.233088	0.204602	0.0656215	0.113017	1051	3.55201	1.81037													1051	0	0.0168561	0.0402536	0.0528294	1051	0	0.319066
1052	0.240236	0.107463	0.0656215	0.120414	1052	3.66093	0.892445													1052	0	0.0168561	0.0100634	0.0528294	1052	0	0.319066
1053	0.240236	0.0992434	0.0656215	0.120414	1053	3.66093	0.824185													1053	0	0.0168561	0.0100634	0.0528294	1053	0	0.319066
1054	0.236479	0.139269	0.0608938	0.093969	1054	3.88346	1.48207													1054	0	0	0	0.0631656	1054	#DIV/0!	0
1055	0.253915	0.125318	0.0801749	0.0888478	1055	3.16701	1.41048													1055	0	0	0	0.054265	1055	#DIV/0!	0
1056	0.301725	0.0645648	0.074235	0.0944811	1056	4.06446	0.683362													1056	0.058769	0.0192641	0	0.054265	1056	#DIV/0!	0.355
1057	0.343007	0.0876564	0.078599	0.0814262	1057	4.36401	1.07651													1057	0.058769	0.031523	0	0.054265	1057	#DIV/0!	0.580909
1058	0.319019	0.100164	0.0852698	0.0711839	1058	3.74129	1.40712													1058	0.058769	0.031523	0	0.054265	1058	#DIV/0!	0.580909
1059	0.319019	0.107862	0.0852698	0.0664896	1059	3.74129	1.62223													1059	0.058769	0.0652352	0.0113213	0.0465128	1059	5.19099	1.40252
1060	0.326167	0.104685	0.0739233	0.0608563	1060	4.41223	1.7202													1060	0.058769	0.0652352	0.0113213	0.0594331	1060	5.19099	1.09762
1061	0.326167	0.140819	0.06825	0.0278533	1061	4.779	5.05573													1061	0	0.0652352	0.0113213	0.0490969	1061	0	1.3287
1062	0.355605	0.134148	0.0618692	0.0321866	1062	5.74769	4.16782													1062	0.0367306	0.102693	0.0314482	0.0688296	1062	1.16797	1.49199
1063	0.335372	0.170405	0.0662333	0.0420022	1063	5.06349	4.05705													1063	0.0367306	0.083429	0.0314482	0.0559094	1063	1.16797	1.49222
1064	0.330173	0.155395	0.0808462	0.0363689	1064	4.08397	4.27275													1064	0.0367306	0.083429	0.0540908	0.0570578	1064	0.679054	1.46218
1065	0.738242	0.185634	0.0903016	0.129005	1065	8.17529	1.43897													1065	0.0954996	0.118163	0.0540908	0.0570578	1065	1.76554	2.07093
1066	0.753483	0.187421	0.159584	0.182208	1066	4.72154	1.02861													1066	0.0954996	0.118163	0.0540908	0.0777302	1066	1.76554	1.52017
1067	0.798807	0.303121	0.159584	0.266575	1067	5.00556	1.1371													1067	0.0954996	0.0844506	0.0427695	0.0762946	1067	2.23289	1.1069
1068	0.824591	0.410442	0.164525	0.266575	1068	5.01195	1.53969													1068	0.0954996	0.0890477	0.0427695	0.0633744	1068	2.23289	1.40511
1069	0.877319	0.523206	0.164525	0.21688	1069	5.33244	2.41242													1069	0.13223	0.0890477	0.0427695	0.0633744	1069	3.09169	1.40511
1070	0.885389	0.57381	0.164888	0.210734	1070	5.36963	2.7229													1070	0.0367306	0.105904	0.0427695	0.0633744	1070	0.858804	1.67108
1071	0.800722	0.607283	0.168265	0.193835	1071	4.75868	3.133													1071	0.0367306	0.0684458	0.0226427	0.0633744	1071	1.62218	1.08002
1072	0.897613	0.599586	0.190717	0.199468	1072	4.70652	3.00593													1072	0.0367306	0.0684458	0.0113213	0.115178	1072	3.24437	0.59426
1073	0.942836	0.522394	0.196906	0.201033	1073	4.78826	2.59855													1073	0.0367306	0.0684458	0.0113213	0.0942972	1073	3.24437	0.725853
1074	0.937356	0.513297	0.206361	0.156255	1074	4.5423	3.285													1074	0.0367306	0.0459711	0.0113213	0.103694	1074	3.24437	0.443335
1075	0.817317	0.536481	0.181171	0.0854181	1075	4.5113	6.28064													1075	0.0367306	0.0459711	0.0203784	0.103694	1075	1.80243	0.443335
1076	0.847354	0.557923	0.12622	0.065154	1076	6.71329	8.56314													1076	0.0367306	0.0168561	0.0203784	0.0456962	1076	1.80243	0.368872
1077	0.763487	0.546328	0.10516	0.0548264	1077	7.26021	9.9647													1077	0	0.0168561	0.0203784	0.0456962	1077	0	0.368872
1078	0.702787	0.666325	0.0705806	0.0450108	1078	9.95722	14.8037													1078	0	0	0.0333171	0.0456962	1078	0	0
1079	0.664804	0.687941	0.0705806	0.0403164	1079	9.41907	17.0635													1079	0	0	0.0333171	0.0309302	1079	0	0
1080	0.708375	0.640207	0.0771994	0.0408286	1080	9.17591	15.6804													1080	0	0	0.0219957	0.01801	1080	0	0
1081	0.657394	0.542409	0.0822423	0.0475999	1081	7.99338	11.3952													1081	0	0	0.0219957	0.01801	1081	0	0
1082	0.442659	0.706183	0.0818787	0.0556285	1082	5.40628	12.6946													1082	0	0	0.0421226	0.01801	1082	0	0
1083	0.486078	0.662359	0.0664062	0.0658707	1083	7.31978	10.0554													1083	0	0	0.0924396	0.01801	1083	0	0
1084	0.466975	0.65806	0.0930731	0.071504	1084	5.01729	9.20312													1084	0	0	0.0924396	0.0197327	1084	0	0
1085	0.394147	0.70532	0.0817266	0.0848048	1085	4.82276	8.31698													1085	0	0	0.0704439	0.0206724	1085	0	0
1086	0.378869	0.740459	0.0766352	0.0848048	1086	4.9438	8.73133													1086	0	0	0.0704439	0.0206724	1086	0	0
1087	0.378869	0.682162	0.0817927	0.0848048	1087	4.63206	8.04391													1087	0	0	0.161015	0.0206724	1087	0	0
1088	0.342177	0.60442	0.0817927	0.0848048	1088	4.18347	7.12719													1088	0	0	0.0704439	0.0206724	1088	0	0
1089	0.326782	0.682783	0.0865204	0.0848048	1089	3.77694	8.05123													1089	0	0	0.0704439	0.0206724	1089	0	0
1090	0.288618	0.657559	0.0751739	0.0953173	1090	3.83934	6.89863													1090	0	0	0.0704439	0.0206724	1090	0	0
1091	0.228375	0.602279	0.0689849	0.0715325	1091	3.31051	8.41966													1091	0	0	0.0593741	0.0206724	1091	0	0
1092	0.148277	0.556481	0.0689849	0.0680117	1092	2.14942	8.18214													1092	0	0	0.00905707	0.0206724	1092	0	0
1093	0.148277	0.566755	0.0689849	0.0609701	1093	2.14942	9.29563													1093	0	0	0.00905707	0.0206724	1093	0	0
1094	0.105499	0.546949	0.0739793	0.026317	1094	1.42607	20.7831													1094	0	0	0.00905707	0.0103362	1094	0	0
1095	0.0721435	0.453708	0.0442575	0.026317	1095	1.63008	17.2401													1095	0	0	0.00905707	0	1095	0	#DIV/0!
1096	0.187272	0.437464	0.0395298	0.0598036	1096	4.73749	7.31501													1096	0	0	0.00905707	0	1096	0	#DIV/0!
1097	0.193478	0.397579	0.0442575	0.0551092	1097	4.37165	7.21437													1097	0.209889	0	0.0191205	0	1097	10.9772	#DIV/0!
1098	0.151783	0.354774	0.0509909	0.0551092	1098	2.97668	6.43765													1098	0.209889	0	0.0191205	0	1098	10.9772	#DIV/0!
1099	0.151783	0.301214	0.0466269	0.0551092	1099	3.25528	5.46576													1099	0.209889	0	0.0372346	0.0251022	1099	5.63694	0
1100	0.151783	0.286846	0.0466269	0.0602304	1100	3.25528	4.76248													1100	0.209889	0	0.0372346	0.0251022	1100	5.63694	0
1101	0.165602	0.300664	0.042329	0.0448669	1101	3.91227	6.70124													1101	0.209889	0	0.0281775	0.0251022	1101	7.44881	0
1102	0.180997	0.293993	0.0415355	0.0448669	1102	4.35765	6.55256													1102	0.209889	0	0.0281775	0.0365868	1102	7.44881	0
1103	0.197675	0.264854	0.0403894	0.0386078	1103	4.89424	6.86012													1103	0.209889	0	0.0281775	0.0480715	1103	7.44881	0
1104	0.229063	0.23817	0.0451171	0.0493622	1104	5.07708	4.82496													1104	0	0	0.0100634	0.0480715	1104	0	0
1105	0.220254	0.223578	0.0601598	0.043103	1105	3.66114	5.18706													1105	0	0	0.0100634	0.0480715	1105	0	0
1106	0.229083	0.19054	0.0648876	0.0308122	1106	3.53046	6.1839													1106	0	0.0112374	0.0113213	0.0447901	1106	0	0.25089
1107	0.269971	0.129808	0.0688328	0.0471999	1107	3.92213	2.75017													1107	0	0.0112374	0.0113213	0.0447901	1107	0	0.25089
1108	0.253293	0.0353338	0.0796636	0.0425055	1108	3.17954	0.831275													1108	0	0.0337121	0.0113213	0.0739194	1108	0	0.456066
1109	0.253293	0.160365	0.0646209	0.0425055	1109	3.91968	3.7728													1109	0	0.0337121	0.0264165	0.0894237	1109	0	0.376993
1110	0.242517	0.109167	0.0646209	0.0481388	1110	3.75292	2.26775													1110	0	0.0337121	0.0264165	0.0894237	1110	0	0.376993
1111	0.298399	0.109167	0.0759674	0.0573243	1111	3.92799	1.90437													1111	0	0.0337121	0.0264165	0.077939	1111	0	0.432545
1112	0.288392	0.109167	0.091096	0.0714075	1112	3.1658	1.52879													1112	0	0.0337121	0.0264165	0.0664544	1112	0	0.507298
1113	0.298399	0.109167	0.102127	0.0714075	1113	2.92183	1.52879													1113	0	0.0337121	0.0264165	0.0406139	1113	0	0.830064
1114	0.298399	0.109167	0.12482	0.0657742	1114	2.39063	1.65972													1114	0.0326494	0.0112374	0.0150951	0.0509501	1114	2.16291	0.220557
1115	0.2284	0.130756	0.120456	0.0606531	1115	1.89612	2.1558													1115	0.0326494	0.0305015	0	0.0394654	1115	#DIV/0!	0.772865
1116	0.230825	0.114555	0.110141	0.0606531	1116	2.09572	1.88869													1116	0.0326494	0.0305015	0	0.0394654	1116	#DIV/0!	0.772865
1117	0.199374	0.245824	0.110571	0.0391443	1117	1.80313	6.27995													1117	0.0326494	0.0305015	0	0.0394654	1117	#DIV/0!	0.772865
1118	0.126814	0.26186	0.0969037	0.0392764	1118	1.30866	6.66711													1118	0.0620339	0.0192641	0.058871	0.0438952	1118	1.05373	0.438865
1119	0.515892	0.277895	0.0885944	0.217716	1119	5.82307	1.27641													1119	0.0620339	0.0192641	0.058871	0.0701794	1119	1.05373	0.274498
1120	0.604666	0.298398	0.161003	0.208754	1120	3.75561	1.42943													1120	0.0620339	0.0192641	0.058871	0.0701794	1120	1.05373	0.274498
1121	0.752884	0.207106	0.165482	0.232474	1121	4.54964	0.890878													1121	0.0620339	0.0192641	0.058871	0.0701794	1121	1.05373	0.274498
1122	0.763635	0.191712	0.172686	0.238961	1122	4.4221	0.802272													1122	0.0620339	0	0.058871	0.0701794	1122	1.05373	0
1123	0.770306	0.189375	0.167529	0.24522	1123	4.59806	0.772266													1123	0.0293845	0	0.0226427	0.0701794	1123	1.29775	0
1124	0.930191	0.229785	0.156182	0.285393	1124	5.95581	0.805155													1124	0.0293845	0	0.0226427	0.049507	1124	1.29775	0
1125	1.03121	0.245271	0.189706	0.301065	1125	5.43585	0.814679													1125	0.0293845	0	0.0226427	0.0347411	1125	1.29775	0
1126	1.02009	0.259566	0.199591	0.296218	1126	5.11092	0.876267													1126	0.617074	0	0	0.0347411	1126	#DIV/0!	0
1127	0.940115	0.267905	0.199591	0.267426	1127	4.7102	1.00179													1127	0.0293845	0	0	0.0218208	1127	#DIV/0!	0
1128	0.931776	0.21764	0.173069	0.266288	1128	5.38385	0.81731													1128	0	0.089899	0	0.0103362	1128	#DIV/0!	8.69751
1129	0.930664	0.218398	0.166765	0.254396	1129	5.58068	0.858497													1129	0	0.089899	0.00905707	0.0300689	1129	0	2.98977
1130	0.896818	0.180413	0.160462	0.199553	1130	5.58899	0.90409													1130	0	0.0224748	0.00905707	0.0300689	1130	0	0.747442
1131	0.860251	0.130298	0.129517	0.208154	1131	6.64202	0.625968													1131	0	0.0224748	0.00905707	0.0300689	1131	0	0.747442
1132	0.654486	0.462444	0.121659	0.148866	1132	5.37966	3.10645													1132	0	0.0224748	0.00905707	0.0559094	1132	0	0.401986
1133	0.432594	0.618445	0.0987482	0.107328	1133	4.38078	5.76221													1133	0	0.0224748	0.00905707	0.0559094	1133	0	0.401986
1134	0.280278	0.749522	0.0682452	0.0962233	1134	4.10693	7.7894													1134	0	0	0.0219957	0.0455732	1134	0	0
1135	0.273134	0.824638	0.0601406	0.0978328	1135	4.54159	8.42906													1135	0	0	0.0219957	0.0549697	1135	0	0
1136	0.36883	0.824638	0.056604	0.0978328	1136	6.51596	8.42906													1136	0	0	0.0219957	0.0291292	1136	0	0
1137	0.395991	0.945972	0.0664892	0.101564	1137	5.95572	9.31405													1137	0	0	0.0219957	0.0420495	1137	0	0
1138	0.420452	0.977937	0.073108	0.0945224	1138	5.75111	10.3461													1138	0	0	0.0349344	0.0420495	1138	0	0
1139	0.550137	0.962451	0.073108	0.0839244	1139	7.52499	11.4681													1139	0	0	0.0258773	0.0431979	1139	0	0
1140	0.602553	0.930721	0.0801996	0.0839244	1140	7.51317	11.09													1140	0	0	0.04852	0.0467216	1140	0	0
1141	0.641945	0.885093	0.0853571	0.0946788	1141	7.5207	9.34837													1141	0	0	0.0355813	0.0467216	1141	0	0
1142	0.641945	0.888011	0.101002	0.0946788	1142	6.3558	9.3792													1142	0	0	0.0355813	0.0570578	1142	0	0
1143	0.778989	0.9457	0.101002	0.0919049	1143	7.71265	10.29													1143	0	0.0687085	0.058224	0.0699781	1143	0	0.981858
1144	0.662243	0.9414	0.0967036	0.0828772	1144	6.84817	11.359													1144	0	0.0687085	0.058224	0.0699781	1144	0	0.981858
1145	0.640177	0.853057	0.087182	0.0571008	1145	7.34299	14.9395													1145	0	0.0687085	0.0452853	0.0570578	1145	0	1.20419
1146	0.583537	0.589063	0.0815088	0.0519796	1146	7.15919	11.3326													1146	0	0.0687085	0.0452853	0.0605815	1146	0	1.13415
1147	0.410706	0.469859	0.0719872	0.0378538	1147	5.70527	12.4125													1147	0	0.135987	0.0452853	0.0901135	1147	0	1.50906
1148	0.266008	0.383383	0.0439096	0.0327327	1148	6.05809	11.7125													1148	0	0.109017	0.0226427	0.0657086	1148	0	1.6591
1149	0.242915	0.38374	0.0358446	0.0378538	1149	6.7769	10.1374													1149	0	0.150756	0.0226427	0.0657086	1149	0	2.29431
1150	0.220678	0.360657	0.0358446	0.0378538	1150	6.15652	9.52763													1150	0	0.131492	0.0226427	0.0657086	1150	0	2.00114
1151	0.17679	0.424062	0.0358446	0.025179	1151	4.93211	16.8419													1151	0	0.143751	0	0.0527884	1151	#DIV/0!	2.72315
1152	0.133186	0.627193	0.0235526	0.0200578	1152	5.65482	31.2692													1152	0	0.17971	0	0.0668571	1152	#DIV/0!	2.68798
1153	0.133186	0.637199	0.0235526	0.026317	1153	5.65482	24.2125													1153	0	0.17971	0	0.0797773	1153	#DIV/0!	2.25265
1154	0.127706	0.691006	0.0235526	0.026317	1154	5.42215	26.257													1154	0	0.160446	0	0.0373251	1154	#DIV/0!	4.29862
1155	0.119367	0.791069	0.0183951	0.0343645	1155	6.48905	23.0199													1155	0	0.137972	0	0.0373251	1155	#DIV/0!	3.69648
1156	0.153199	0.731941	0.0183951	0.046257	1156	8.32826	15.8234													1156	0	0.129945	0	0.0373251	1156	#DIV/0!	3.48144
1157	0.146051	0.622934	0.0240683	0.046257	1157	6.0682	13.4668													1157	0	0.129945	0	0.0373251	1157	#DIV/0!	3.48144
1158	0.158484	0.514637	0.0240683	0.0411358	1158	6.58475	12.5107													1158	0	0.0706933	0	0.0520911	1158	#DIV/0!	1.35711
1159	0.158484	0.449314	0.0287961	0.0489598	1159	5.50367	9.17721													1159	0	0.0594559	0	0.0520911	1159	#DIV/0!	1.14138
1160	0.190172	0.360471	0.0292258	0.107682	1160	6.50699	3.34755													1160	0	0.0594559	0	0.0506555	1160	#DIV/0!	1.17373
1161	0.304561	0.303683	0.0457299	0.119575	1161	6.65999	2.53969													1161	0	0.0369812	0	0.0262506	1161	#DIV/0!	1.40877
1162	0.450128	0.287439	0.0500939	0.14086	1162	8.98569	2.0406													1162	0	0.0280934	0	0.0262506	1162	#DIV/0!	1.0702
1163	0.400094	0.202825	0.092075	0.103305	1163	4.34531	1.96336													1163	0	0.0473575	0	0.0262506	1163	#DIV/0!	1.80405
1164	0.400094	0.11269	0.0936509	0.103305	1164	4.27219	1.09085													1164	0	0.0473575	0	0.0262506	1164	#DIV/0!	1.80405
1165	0.383416	0.0728045	0.0936509	0.0857792	1165	4.0941	0.848743													1165	0	0.0473575	0	0.0114846	1165	#DIV/0!	4.12355
1166	0.33692	0.0937702	0.0823044	0.056674	1166	4.09359	1.65455													1166	0	0.0473575	0	0.0114846	1166	#DIV/0!	4.12355
1167	0.311903	0.0937702	0.0610297	0.0904736	1167	5.11068	1.03644													1167	0	0.0473575	0	0.0114846	1167	#DIV/0!	4.12355
1168	0.341014	0.102585	0.0709149	0.0779552	1168	4.80877	1.31595													1168	0	0.0361201	0	0.0114846	1168	#DIV/0!	3.14508
1169	0.443103	0.0948148	0.0614595	0.0728341	1169	7.20968	1.30179													1169	0	0.0361201	0	0	1169	#DIV/0!	#DIV/0!
1170	0.39752	0.0985672	0.0533548	0.0609416	1170	7.4505	1.6174													1170	0	0	0	0	1170	#DIV/0!	#DIV/0!
1171	0.31413	0.111378	0.0434696	0.0665749	1171	7.22644	1.67297													1171	0	0	0	0	1171	#DIV/0!	#DIV/0!
1172	0.249996	0.141232	0.0320085	0.0615676	1172	7.8103	2.29393													1172	0	0	0	0	1172	#DIV/0!	#DIV/0!
1173	0.259995	0.221026	0.0257049	0.0560197	1173	10.1146	3.94551													1173	0	0	0.0452853	0.0208812	1173	0	0
1174	0.236902	0.364879	0.0347966	0.0560197	1174	6.8082	6.51341													1174	0	0	0.0452853	0.0208812	1174	0	0
1175	0.256873	0.492538	0.023341	0.0560197	1175	11.0052	8.79223													1175	0	0	0	0.0288321	1175	#DIV/0!	0
1176	0.460276	0.476502	0.0246502	0.129721	1176	18.6723	3.67327													1176	0	0	0	0.0288321	1176	#DIV/0!	0
1177	0.412178	0.476502	0.0483549	0.0395893	1177	8.52401	12.0361													1177	0	0	0.0082337	0.0288321	1177	0	0
1178	0.407313	0.42647	0.070217	0.0395893	1178	5.80078	10.7724													1178	0	0	0.0082337	0.0391683	1178	0	0
1179	0.398216	0.421137	0.0749447	0.0395893	1179	5.31347	10.6376													1179	0	0.0112374	0.0337582	0.0391683	1179	0	0.2869
1180	0.398216	0.371179	0.070217	0.0395893	1180	5.67122	9.37573													1180	0	0.0112374	0.0337582	0.0495045	1180	0	0.226997
1181	0.453975	0.437888	0.070217	0.0348055	1181	6.46531	12.581													1181	0	0.0280934	0.0337582	0.0495045	1181	0	0.567493
1182	0.442856	0.421644	0.0806179	0.044621	1182	5.49327	9.44944													1182	0	0.0280934	0.0337582	0.0380198	1182	0	0.738916
1183	0.502461	0.403372	0.0806179	0.044621	1183	6.23262	9.03995													1183	0	0.0280934	0.0337582	0.0380198	1183	0	0.738916
1184	0.571447	0.419044	0.0853456	0.0549487	1184	6.69568	7.6261													1184	0	0.0280934	0.0541366	0.0759975	1184	0	0.369663
1185	0.591627	0.419319	0.0900734	0.0780595	1185	6.56828	5.37178													1185	0.0839557	0.0280934	0.0541366	0.0759975	1185	1.55081	0.369663
1186	0.581997	0.331844	0.0853456	0.101844	1186	6.8193	3.25834													1186	0.0839557	0.0280934	0.0541366	0.0759975	1186	1.55081	0.369663
1187	0.454755	0.300157	0.0803512	0.115145	1187	5.65959	2.60677													1187	0.0839557	0.0449495	0.0541366	0.0759975	1187	1.55081	0.591461
1188	0.52267	0.331706	0.0695205	0.146047	1188	7.51821	2.27123													1188	0.0839557	0.0449495	0.0459029	0.0577104	1188	1.82898	0.778881
1189	0.560388	0.422009	0.0899172	0.131964	1189	6.23227	3.19792													1189	0.0839557	0.0280934	0.0519409	0.0577104	1189	1.61637	0.486801
1190	0.5677	0.418674	0.0797203	0.131964	1190	7.12116	3.17265													1190	0.0839557	0.0280934	0.0354735	0.0646012	1190	2.36671	0.434875
1191	0.604594	0.487541	0.0749925	0.111308	1191	8.06206	4.38009													1191	0.0839557	0.0505682	0.0354735	0.0904416	1191	2.36671	0.559125
1192	0.601987	0.472146	0.0693193	0.104267	1192	8.68427	4.52825													1192	0	0.0505682	0.0241522	0.0775214	1192	0	0.652313
1193	0.720224	0.43983	0.0693193	0.104267	1193	10.39	4.21832													1193	0	0.0505682	0.0241522	0.0430674	1193	0	1.17416
1194	0.82878	0.432989	0.0703895	0.0939391	1194	11.7742	4.60925													1194	0	0.0505682	0.0150951	0.0430674	1194	0	1.17416
1195	0.809474	0.432989	0.0850024	0.0868975	1195	9.52295	4.98275													1195	0	0	0.0181141	0.0534036	1195	0	0
1196	0.722451	0.463127	0.0664968	0.0703107	1196	10.8644	6.58686													1196	0	0	0.0181141	0.0490969	1196	0	0
1197	0.750039	0.493297	0.0560959	0.0640515	1197	13.3707	7.70156													1197	0	0	0.0181141	0.0490969	1197	0	0
1198	0.704152	0.522571	0.0560959	0.0547109	1198	12.5527	9.5515													1198	0	0	0.0181141	0.0490969	1198	0	0
1199	0.677648	0.587748	0.0504226	0.0342263	1199	13.4394	17.1724													1199	0	0	0.0181141	0.0232564	1199	0	0
1200	0.661581	0.498517	0.0452651	0.0436151	1200	14.6157	11.4299													1200	0	0.0224748	0.0407568	0.0232564	1200	0	0.96639
1201	0.85793	0.678096	0.0565257	0.0756934	1201	15.1777	8.95846													1201	0	0.0224748	0.0407568	0.0232564	1201	0	0.96639
1202	0.978329	0.700839	0.0628293	0.136564	1202	15.5712	5.13195													1202	0	0.0224748	0.0407568	0.0232564	1202	0	0.96639
1203	1.00291	0.700839	0.120507	0.136564	1203	8.32242	5.13195													1203	0	0.0224748	0.0407568	0.0232564	1203	0	0.96639
1204	0.899228	0.713154	0.12634	0.100147	1204	7.11751	7.12108													1204	0	0.0224748	0.0181141	0.0103362	1204	0	2.17438
1205	0.739154	0.733863	0.12634	0.0766749	1205	5.8505	9.5711													1205	0	0.0224748	0.0100634	0	1205	0	#DIV/0!
1206	0.538004	0.768657	0.121183	0.124643	1206	4.43961	6.16686													1206	0	0	0.0100634	0	1206	0	#DIV/0!
1207	0.510293	0.756105	0.0908989	0.118384	1207	5.61385	6.38689													1207	0	0	0.0100634	0	1207	0	#DIV/0!
1208	0.474293	0.774298	0.0915743	0.12726	1208	5.17932	6.08436													1208	0	0	0.0100634	0	1208	0	#DIV/0!
1209	0.471972	0.734156	0.10503	0.120219	1209	4.49368	6.10683													1209	0	0	0.0100634	0	1209	0	#DIV/0!
1210	0.542344	0.731889	0.10503	0.112551	1210	5.1637	6.50271													1210	0	0	0.0100634	0.00939653	1210	0	0
1211	0.599233	0.692976	0.116491	0.106292	1211	5.14402	6.51953													1211	0	0	0.0100634	0.0208812	1211	0	0
1212	0.572432	0.638219	0.110904	0.101399	1212	5.16151	6.29415													1212	0	0.0224748	0.0100634	0.0500104	1212	0	0.449401
1213	0.810265	0.491594	0.11054	0.127326	1213	7.33004	3.86091													1213	0.0734612	0.0224748	0.0201268	0.0500104	1213	3.64992	0.449401
1214	0.731643	0.426874	0.132873	0.138593	1214	5.50633	3.08006													1214	0.0734612	0.0224748	0.0503171	0.0744153	1214	1.45997	0.302018
1215	0.814269	0.514238	0.104077	0.234084	1215	7.82372	2.19681													1215	0.0734612	0.0224748	0.0503171	0.0744153	1215	1.45997	0.302018
1216	0.814269	0.507415	0.153589	0.222817	1216	5.30161	2.27727													1216	0.0734612	0.0224748	0.0503171	0.0744153	1216	1.45997	0.302018
1217	0.698412	0.499077	0.153589	0.176727	1217	4.54728	2.824													1217	0	0.0328477	0.0503171	0.0744153	1217	0	0.441411
1218	0.690073	0.40965	0.132959	0.176727	1218	5.19011	2.31798													1218	0	0.010373	0.0503171	0.0744153	1218	0	0.139393
1219	0.831375	0.256915	0.132959	0.194765	1219	6.25286	1.3191													1219	0	0.010373	0.0503171	0.0744153	1219	0	0.139393
1220	1.04758	0.242098	0.127873	0.236075	1220	8.19231	1.02551													1220	0.146922	0.0440851	0.0503171	0.126096	1220	2.91993	0.349615
1221	1.4348	0.246771	0.1222	0.22074	1221	11.7414	1.11792													1221	0.146922	0.0440851	0.0503171	0.1167	1221	2.91993	0.377765
1222	1.331	0.264964	0.136747	0.224073	1222	9.7333	1.18249													1222	0	0.0440851	0.0503171	0.0934433	1222	0	0.471785
1223	1.21489	0.286044	0.123624	0.178225	1223	9.82734	1.60496													1223	0	0.0440851	0.0281775	0.0631656	1223	0	0.697929
1224	1.17947	0.296868	0.128106	0.181041	1224	9.207	1.63978													1224	0	0.0440851	0.0281775	0.0373251	1224	0	1.18111
1225	1.26449	0.295121	0.109195	0.175632	1225	11.5801	1.68034													1225	0	0.0537171	0.0281775	0.0373251	1225	0	1.43917
1226	0.789824	0.390285	0.0969514	0.147229	1226	8.14659	2.65087													1226	0	0.0537171	0.0281775	0.0373251	1226	0	1.43917
1227	0.944277	0.369037	0.0814789	0.162251	1227	11.5892	2.27448													1227	0	0.0537171	0.0281775	0.0488098	1227	0	1.10054
1228	0.815716	0.588617	0.0778134	0.147542	1228	10.483	3.98949													1228	0	0.020005	0.0265308	0.0229693	1228	0	0.870945
1229	0.950801	0.588617	0.084117	0.125322	1229	11.3033	4.69684													1229	0	0.020005	0.0265308	0.0114846	1229	0	1.74189
1230	0.98724	0.512811	0.084117	0.10791	1230	11.7365	4.75222													1230	0	0.00963204	0.0265308	0.0114846	1230	0	0.838688
1231	0.889316	0.525319	0.0836872	0.112917	1231	10.6267	4.65225													1231	0	0.00963204	0.107038	0.0114846	1231	0	0.838688
1232	0.838291	0.560485	0.0940023	0.0986105	1232	8.91778	5.68382													1232	0	0.0433442	0.0277887	0.0114846	1232	0	3.7741
1233	0.79386	0.570728	0.0727705	0.0841006	1233	10.9091	6.78626													1233	0	0.0433442	0.0277887	0.0114846	1233	0	3.7741
1234	0.733197	0.618787	0.0667336	0.059576	1234	10.9869	10.3865													1234	0	0.0433442	0.0277887	0.0114846	1234	0	3.7741
1235	0.713641	0.619843	0.0509085	0.044554	1235	14.0181	13.9122													1235	0	0.0433442	0.0277887	0.0114846	1235	0	3.7741
1236	0.848921	0.644261	0.0452352	0.044554	1236	18.7668	14.4602													1236	0	0.00963204	0.0277887	0	1236	0	#DIV/0!
1237	0.772436	0.669705	0.0499629	0.0389207	1237	15.4602	17.2069													1237	0	0.00963204	0.0277887	0.0103362	1237	0	0.931876
1238	0.687658	0.73974	0.039607	0.0332875	1238	17.362	22.2228													1238	0	0.00963204	0.0277887	0.0103362	1238	0	0.931876
1239	0.613004	0.637334	0.029292	0.0276542	1239	20.9274	23.0466													1239	0	0	0.0113213	0.0103362	1239	0	0
1240	0.605306	0.630528	0.029292	0.0300684	1240	20.6646	20.9698													1240	0	0	0	0.0103362	1240	#DIV/0!	0
1241	0.575795	0.631451	0.0355956	0.0136808	1241	16.176	46.1561													1241	0	0	0	0.0103362	1241	#DIV/0!	0
1242	0.570989	0.697268	0.0393778	0.0333118	1242	14.5003	20.9315													1242	0	0.0224748	0	0.0103362	1242	#DIV/0!	2.17438
1243	0.535388	0.884586	0.0441055	0.0333118	1243	12.1388	26.5547													1243	0.0452069	0.0224748	0.0203784	0.0206724	1243	2.21837	1.08719
1244	0.410401	0.956399	0.0441055	0.0276786	1244	9.30499	34.5537													1244	0.0452069	0.0224748	0.0203784	0.0206724	1244	2.21837	1.08719
1245	0.343761	0.952115	0.038948	0.0276786	1245	8.82617	34.399													1245	0.0452069	0.0786616	0.0559598	0.066611	1245	0.807847	1.18091
1246	0.288596	1.22587	0.038948	0.0276786	1246	7.40977	44.2896													1246	0.0452069	0.0786616	0.0559598	0.066611	1246	0.807847	1.18091
1247	0.263254	1.22226	0.0345839	0.0247522	1247	7.61203	49.3797													1247	0.0452069	0.0786616	0.0559598	0.0562748	1247	0.807847	1.39781
1248	0.36703	1.14292	0.0345839	0.0204846	1248	10.6127	55.7943													1248	0.0452069	0.0561869	0.0559598	0.0848981	1248	0.807847	0.661816
1249	0.319755	1.26361	0.0731056	0.0261178	1249	4.37388	48.3809													1249	0.0452069	0.0561869	0.0559598	0.0848981	1249	0.807847	0.661816
1250	0.179898	1.1755	0.0838217	0.0261178	1250	2.1462	45.0077													1250	0.0452069	0.0786616	0.0559598	0.127965	1250	0.807847	0.61471
1251	0.179898	1.09053	0.0554554	0.0261178	1251	3.24401	41.7544													1251	0.0452069	0.0561869	0.0899238	0.0935115	1251	0.502725	0.600855
1252	0.140586	0.962711	0.0554554	0.0261178	1252	2.53511	36.8603													1252	0.0452069	0.0561869	0.0769851	0.0935115	1252	0.587216	0.600855
1253	0.131489	1.03022	0.0554554	0.0158756	1253	2.37107	64.8936													1253	0.0452069	0.0224748	0.0226427	0.0831754	1253	1.99654	0.270209
1254	0.151502	0.99361	0.0495045	0.0158756	1254	3.06037	62.5874													1254	0.0452069	0.0224748	0.0226427	0.0716907	1254	1.99654	0.313496
1255	0.144354	0.899994	0.0495045	0.0158756	1255	2.91599	56.6906													1255	0.0452069	0.0224748	0.0226427	0.0716907	1255	1.99654	0.313496
1256	0.144354	0.805044	0.0495045	0.0424771	1256	2.91599	18.9524													1256	0	0	0.0226427	0.067384	1256	0	0
1257	0.131429	0.620936	0.0457223	0.0424771	1257	2.8745	14.6181													1257	0	0	0.0226427	0.067384	1257	0	0
1258	0.122865	0.602174	0.0457223	0.0373559	1258	2.68721	16.1199													1258	0	0	0.0830231	0.0208711	1258	0	0
1259	0.0878685	0.493589	0.0457223	0.0266015	1259	1.92179	18.5549													1259	0	0	0.0830231	0.0208711	1259	0	0
1260	0.0972338	0.413603	0.023545	0.0266015	1260	4.12969	15.5481													1260	0	0	0.0830231	0.0208711	1260	0	0
1261	0.150689	0.35329	0.0383156	0.0594907	1261	3.93284	5.93858													1261	0	0	0	0.0129202	1261	#DIV/0!	0
1262	0.175181	0.331985	0.0434731	0.0594907	1262	4.02965	5.58046													1262	0	0	0	0.0818281	1262	#DIV/0!	0
1263	0.256552	0.207859	0.0434731	0.0594907	1263	5.90139	3.49398													1263	0	0	0	0.0818281	1263	#DIV/0!	0
1264	0.243209	0.174504	0.0549342	0.0454075	1264	4.42728	3.84308													1264	0	0.0112374	0.0905707	0.0689079	1264	0	0.163078
1265	0.252306	0.174504	0.0549342	0.0328891	1265	4.59288	5.30584													1265	0	0.0234963	0.0905707	0.0689079	1265	0	0.340982
1266	0.342974	0.184956	0.0549342	0.0385224	1266	6.24336	4.80126													1266	0	0.0234963	0	0.0689079	1266	#DIV/0!	0.340982
1267	0.393008	0.176618	0.0576617	0.0447816	1267	6.81575	3.94398													1267	0.058769	0.0384795	0.0201268	0.0792441	1267	2.91993	0.485582
1268	0.413021	0.195837	0.0639653	0.0447816	1268	6.45696	4.37317													1268	0.058769	0.0384795	0.0201268	0.0907287	1268	2.91993	0.424116
1269	0.415296	0.188194	0.0610857	0.049476	1269	6.79857	3.80374													1269	0.058769	0.0384795	0.0201268	0.0907287	1269	2.91993	0.424116
1270	0.411758	0.151226	0.0604553	0.0588166	1270	6.81094	2.57114													1270	0.058769	0.173328	0.110698	0.124321	1270	0.530897	1.39419
1271	0.441522	0.165117	0.0547821	0.0538092	1271	8.0596	3.06857													1271	0.058769	0.173328	0.110698	0.0554134	1271	0.530897	3.12791
1272	0.93415	0.163168	0.0680627	0.0731416	1272	13.7249	2.23085													1272	0	0.0384795	0.0201268	0.0554134	1272	0	0.694408
1273	0.956888	0.222365	0.0959506	0.0801832	1273	9.97271	2.77321													1273	0	0.0384795	0.0201268	0.0554134	1273	0	0.694408
1274	0.95832	0.267775	0.100315	0.0848775	1274	9.55314	3.15484													1274	0	0.0384795	0.0201268	0.0554134	1274	0	0.694408
1275	1.09297	0.286719	0.0924297	0.0993875	1275	11.8249	2.88487													1275	0	0.0384795	0.0201268	0.0554134	1275	0	0.694408
1276	1.04331	0.370857	0.0971574	0.087495	1276	10.7383	4.23861													1276	0	0	0	0.0554134	1276	#DIV/0!	0
1277	0.950417	0.379954	0.104136	0.0757164	1277	9.12666	5.01812													1277	0	0	0	0.0335926	1277	#DIV/0!	0
1278	1.03213	0.352158	0.0927899	0.131423	1278	11.1233	2.67958													1278	0	0	0	0.0206724	1278	#DIV/0!	0
1279	1.04028	0.391542	0.121077	0.149063	1279	8.59188	2.6267													1279	0	0	0	0.0206724	1279	#DIV/0!	0
1280	1.17625	0.403498	0.111883	0.179643	1280	10.5132	2.24611													1280	0	0	0	0	1280	#DIV/0!	#DIV/0!
1281	1.20182	0.428631	0.119404	0.177723	1281	10.0652	2.41179													1281	0	0	0	0.0129202	1281	#DIV/0!	0
1282	1.20182	0.437727	0.13606	0.177723	1282	8.83301	2.46298													1282	0	0	0	0.0129202	1282	#DIV/0!	0
1283	1.1862	0.469219	0.13606	0.173389	1283	8.71823	2.70616													1283	0	0	0	0.0232564	1283	#DIV/0!	0
1284	1.08036	0.513965	0.13606	0.173389	1284	7.94033	2.96422													1284	0	0.0438258	0	0.0232564	1284	#DIV/0!	1.88446
1285	1.08562	0.988137	0.112421	0.184656	1285	9.65672	5.35123													1285	0	0.0438258	0.00905707	0.0412664	1285	0	1.06202
1286	0.840098	0.995855	0.107427	0.17484	1286	7.82018	5.69579													1286	0	0.0438258	0.00905707	0.0412664	1286	0	1.06202
1287	0.483439	1.08751	0.103063	0.139253	1287	4.69071	7.80965													1287	0	0.0438258	0.00905707	0.0843339	1287	0	0.51967
1288	0.385195	1.22067	0.0939712	0.0666887	1288	4.09907	18.3041													1288	0	0.0438258	0.00905707	0.0843339	1288	0	0.51967
1289	0.318483	1.12778	0.0764787	0.0698183	1289	4.16433	16.1531													1289	0	0.0168561	0.00905707	0.0714136	1289	0	0.236034
1290	0.304767	1.06813	0.0713212	0.0496751	1290	4.27316	21.5024													1290	0	0.0168561	0.00905707	0.0714136	1290	0	0.236034
1291	0.299019	1.15691	0.0713212	0.0496751	1291	4.19257	23.2895													1291	0	0.0168561	0.00905707	0.0714136	1291	0	0.236034
1292	0.258419	1.12582	0.0487075	0.0402864	1292	5.30552	27.9455													1292	0	0	0.0203784	0.0714136	1292	0	0
1293	0.189269	1.23953	0.0614117	0.035592	1293	3.08197	34.8261													1293	0	0	0.0203784	0.0438505	1293	0	0
1294	0.166992	1.24676	0.0377732	0.0304708	1294	4.42092	40.9166													1294	0	0	0.0203784	0.0438505	1294	0	0
1295	0.21156	1.25446	0.0271055	0.0160747	1295	7.80505	78.0394													1295	0	0	0.0113213	0.01801	1295	0	0
1296	0.291539	1.26538	0.0214323	0.0268291	1296	13.6028	47.1643													1296	0	0	0.0113213	0.00861349	1296	0	0
1297	0.301545	1.22368	0.0257963	0.0387216	1297	11.6895	31.6021													1297	0	0	0.0113213	0	1297	0	#DIV/0!
1298	0.301545	1.16443	0.0257963	0.0449807	1298	11.6895	25.8872													1298	0	0	0.0113213	0	1298	0	#DIV/0!
1299	0.529471	1.03108	0.0399795	0.050614	1299	13.2436	20.3715													1299	0	0	0.0113213	0	1299	0	#DIV/0!
1300	0.575913	0.539704	0.0494349	0.050614	1300	11.6499	10.6631													1300	0	0	0	0.0103362	1300	#DIV/0!	0
1301	0.682997	0.38242	0.0601025	0.0562473	1301	11.3639	6.79891													1301	0	0.0438258	0	0.0103362	1301	#DIV/0!	4.24003
1302	0.75137	0.381662	0.0622153	0.0721228	1302	12.0769	5.29183													1302	0	0.0663005	0	0.0103362	1302	#DIV/0!	6.41441
1303	0.805099	0.405963	0.0566082	0.0833893	1303	14.2223	4.86828													1303	0	0.0831566	0	0.0103362	1303	#DIV/0!	8.04519
1304	0.733106	0.359047	0.0909805	0.0724358	1304	8.05784	4.95676													1304	0	0.150581	0	0.0390478	1304	#DIV/0!	3.85632
1305	0.702316	0.405214	0.0815251	0.0724358	1305	8.61472	5.59412													1305	0	0.150581	0	0.0390478	1305	#DIV/0!	3.85632
1306	0.646434	0.296427	0.0815251	0.0661766	1306	7.92926	4.47934													1306	0	0.134849	0	0.049384	1306	#DIV/0!	2.73061
1307	0.646509	0.234185	0.0815251	0.049163	1307	7.93019	4.76344													1307	0	0.134849	0	0.049384	1307	#DIV/0!	2.73061
1308	0.69175	0.374717	0.0815251	0.124928	1308	8.48512	2.99948													1308	0	0.0449495	0	0.049384	1308	#DIV/0!	0.910204
1309	0.6372	0.470251	0.0914103	0.124928	1309	6.97077	3.76419													1309	0	0.0280934	0	0.049384	1309	#DIV/0!	0.568878
1310	0.637461	0.495267	0.0872755	0.135881	1310	7.30401	3.64486													1310	0	0.0280934	0.0201268	0.0218208	1310	0	1.28746
1311	0.69595	0.505274	0.0983068	0.14049	1311	7.07937	3.59651													1311	0	0.0497655	0.0301902	0.0347411	1311	0	1.43247
1312	0.608455	0.762067	0.0945246	0.120774	1312	6.437	6.30988													1312	0	0.0497655	0.0301902	0.0347411	1312	0	1.43247
1313	0.500132	0.782838	0.088221	0.0879984	1313	5.66908	8.89605													1313	0	0.0497655	0.0301902	0.0232564	1313	0	2.13986
1314	0.587981	0.777749	0.0786995	0.0891364	1314	7.47122	8.72539													1314	0	0.0497655	0.0301902	0.0232564	1314	0	2.13986
1315	0.387864	0.77949	0.0696077	0.0891364	1315	5.57214	8.74492													1315	0	0.0767352	0.0301902	0.0232564	1315	0	3.29953
1316	0.614853	0.686204	0.0564636	0.105567	1316	10.8894	6.50019													1316	0	0.0767352	0.0402536	0.0129202	1316	0	5.93915
1317	0.628001	0.36772	0.0695976	0.0986817	1317	9.02331	3.72633													1317	0	0.0935913	0.0402536	0.0129202	1317	0	7.24378
1318	0.648784	0.30935	0.0695976	0.10275	1318	9.32193	3.0107													1318	0	0.0438258	0.0402536	0.0129202	1318	0	3.39203
1319	0.607231	0.259556	0.0695976	0.0925078	1319	8.72488	2.80577													1319	0	0.0438258	0.0201268	0	1319	0	#DIV/0!
1320	0.596618	0.217105	0.0524633	0.0925078	1320	11.3721	2.34688													1320	0	0.0168561	0.0100634	0	1320	0	#DIV/0!
1321	0.432372	0.227667	0.0374205	0.0925078	1321	11.5544	2.46106													1321	0	0.0168561	0.0644058	0.0103362	1321	0	1.63078
1322	0.406597	0.254827	0.0317473	0.0775711	1322	12.8073	3.28508													1322	0	0.0168561	0.0644058	0.0103362	1322	0	1.63078
1323	0.336635	0.406943	0.0351242	0.071312	1323	9.58413	5.70651													1323	0	0.0585949	0.0372346	0.0103362	1323	0	5.66891
1324	0.316979	0.414908	0.0422158	0.0755369	1324	7.50854	5.49278													1324	0	0.0585949	0.0372346	0.0310086	1324	0	1.88964
1325	0.264519	0.389892	0.0560353	0.0755369	1325	4.72059	5.16161													1325	0.352614	0.0585949	0.0498139	0.0310086	1325	7.07862	1.88964
1326	0.279676	0.361257	0.0445741	0.0829626	1326	6.2744	4.35445													1326	0.058769	0.0971231	0.0498139	0.0310086	1326	1.17977	3.13214
1327	0.238967	0.375552	0.0440584	0.064811	1327	5.42386	5.79457													1327	0.058769	0.119598	0.0498139	0.0310086	1327	1.17977	3.85693
1328	0.330316	0.3486	0.0389009	0.0632462	1328	8.49123	5.51179													1328	0.058769	0.119598	0.0316997	0.0310086	1328	1.85393	3.85693
1329	0.302815	0.550234	0.0581269	0.0576129	1329	5.20955	9.55054													1329	0.058769	0.0971231	0.0316997	0.0310086	1329	1.85393	3.13214
1330	0.377658	0.616865	0.0694734	0.058125	1330	5.43601	10.6127													1330	0	0.077859	0.0316997	0.0310086	1330	0	2.51089
1331	0.53982	0.728931	0.075777	0.0632462	1331	7.12379	11.5253													1331	0	0.077859	0.0226427	0.0206724	1331	0	3.76633
1332	0.953469	0.805015	0.12382	0.0889332	1332	7.70047	9.05191													1332	0	0.077859	0.0226427	0.0335926	1332	0	2.31774
1333	1.08943	0.769516	0.12382	0.0889332	1333	8.79856	8.65274													1333	0	0	0	0.0335926	1333	#DIV/0!	0
1334	1.17616	0.60035	0.135796	0.0933146	1334	8.66119	6.43361													1334	0	0	0.0301902	0.0129202	1334	0	0
1335	2.42945	0.586367	0.135796	0.138381	1335	17.8903	4.23735													1335	0	0.0269697	0.0528329	0.0129202	1335	0	2.0874
1336	2.51033	0.595555	0.227987	0.121481	1336	11.0109	4.90246													1336	0	0.0269697	0.0528329	0.0129202	1336	0	2.0874
1337	2.55052	0.533345	0.19908	0.123401	1337	12.8115	4.32204													1337	0	0.0269697	0.0528329	0.0129202	1337	0	2.0874
1338	2.57479	0.473222	0.188126	0.14656	1338	13.6865	3.22885													1338	0	0.0269697	0.0528329	0.0129202	1338	0	2.0874
1339	2.42807	0.525409	0.166243	0.168671	1339	14.6055	3.115													1339	0	0.0269697	0.0890612	0.0129202	1339	0	2.0874
1340	0.645736	0.471072	0.143393	0.0944994	1340	4.50327	4.98492													1340	0	0.0168561	0.138372	0.0129202	1340	0	1.30463
1341	0.669514	0.548623	0.0803568	0.111025	1341	8.33177	4.94143													1341	0	0.0168561	0.138372	0.0129202	1341	0	1.30463
1342	0.619278	0.533194	0.105125	0.135274	1342	5.89087	3.94158													1342	0	0.0168561	0.138372	0.0129202	1342	0	1.30463
1343	0.410383	0.727476	0.11544	0.123894	1343	3.55494	5.87177													1343	0	0.0168561	0.085539	0.0129202	1343	0	1.30463
1344	0.403144	1.59979	0.114967	0.123894	1344	3.50659	12.9126													1344	0	0.027229	0.085539	0.0129202	1344	0	2.10747
1345	0.400834	2.39502	0.114967	0.103196	1345	3.48651	23.2085													1345	0	0.027229	0.085539	0.0129202	1345	0	2.10747
1346	0.390828	2.78337	0.144009	0.103196	1346	2.71391	26.9717													1346	0	0.027229	0.0956024	0.0129202	1346	0	2.10747
1347	0.528727	2.95153	0.148737	0.155958	1347	3.55479	18.9251													1347	0	0.0440851	0.13963	0.0502453	1347	0	0.877397
1348	0.561112	7.09985	0.15504	0.124794	1348	3.61913	56.8925													1348	0	0.027229	0.13963	0.0683337	1348	0	0.398472
1349	0.577343	7.26376	0.145126	0.137469	1349	3.97821	52.8393													1349	0	0.0464931	0.0631479	0.0798183	1349	0	0.582487
1350	0.58644	7.29403	0.145757	0.132348	1350	4.02342	55.1126													1350	0	0.0464931	0.0540908	0.0798183	1350	0	0.582487
1351	0.525641	7.53859	0.150121	0.112005	1351	3.50146	67.3056													1351	0	0.0464931	0.0314482	0.0798183	1351	0	0.582487
1352	0.447395	7.31712	0.138144	0.0853754	1352	3.23861	85.7052													1352	0	0.0464931	0.0314482	0.0798183	1352	0	0.582487
1353	0.470977	1.48143	0.103515	0.0956177	1353	4.54985	15.4932													1353	0	0.0689679	0.0314482	0.0798183	1353	0	0.864061
1354	0.480599	0.764248	0.101842	0.0956177	1354	4.71906	7.99274													1354	0	0.0689679	0.0314482	0.0892148	1354	0	0.773054
1355	0.593175	1.02879	0.101842	0.0940584	1355	5.82446	10.9378													1355	0	0.0521118	0.0100634	0.0633744	1355	0	0.822285
1356	0.480447	0.813995	0.103463	0.0818957	1356	4.64366	9.93941													1356	0	0.0328477	0	0.0518897	1356	#DIV/0!	0.633029
1357	0.48999	0.603812	0.112202	0.10302	1357	4.36703	5.8611													1357	0	0.0224748	0	0.0518897	1357	#DIV/0!	0.433125
1358	0.422403	0.597215	0.112517	0.0707572	1358	3.75412	8.44034													1358	0	0.0224748	0	0.00939653	1358	#DIV/0!	2.39181
1359	0.525212	0.577202	0.0674465	0.0702451	1359	7.78709	8.21698													1359	0	0	0	0.0629232	1359	#DIV/0!	0
1360	0.493139	0.696481	0.0669307	0.0702451	1360	7.3679	9.91502													1360	0	0	0	0.0629232	1360	#DIV/0!	0
1361	0.490865	0.613337	0.0669307	0.0646118	1361	7.33392	9.49264													1361	0	0	0	0.0629232	1361	#DIV/0!	0
1362	0.629506	0.598205	0.0669307	0.0917539	1362	9.40534	6.51967													1362	0	0	0	0.0629232	1362	#DIV/0!	0
1363	0.658067	0.584939	0.0928042	0.10302	1363	7.09092	5.67789													1363	0	0	0.0301902	0.0629232	1363	0	0
1364	0.748066	0.542536	0.0935977	0.102167	1364	7.99236	5.31029													1364	0	0	0.0301902	0.0629232	1364	0	0
1365	0.712572	0.577705	0.0946292	0.102167	1365	7.53015	5.65452													1365	0.090952	0.00963204	0.0415116	0.0535267	1365	2.191	0.179948
1366	0.857892	0.638781	0.0889559	0.0890226	1366	9.64402	7.17549													1366	0.090952	0.00963204	0.0415116	0.0387607	1366	2.191	0.2485
1367	0.82024	0.645287	0.107047	0.0632035	1367	7.66244	10.2097													1367	0.090952	0.00963204	0.0415116	0	1367	2.191	#DIV/0!
1368	0.860267	0.712321	0.0853853	0.0632035	1368	10.0751	11.2703													1368	0.090952	0.00963204	0.0415116	0	1368	2.191	#DIV/0!
1369	0.884643	0.583092	0.0806576	0.0632035	1369	10.9679	9.22564													1369	0.090952	0.00963204	0.0415116	0	1369	2.191	#DIV/0!
1370	1.05842	0.720182	0.0806576	0.0834137	1370	13.1223	8.63385													1370	0.090952	0.0288961	0.0415116	0	1370	2.191	#DIV/0!
1371	1.06515	0.587582	0.0920471	0.103045	1371	11.5718	5.7022													1371	0.0419778	0.0288961	0.0415116	0	1371	1.01123	#DIV/0!
1372	1.11014	0.63115	0.105867	0.106174	1372	10.4862	5.94446													1372	0	0.0288961	0.0113213	0	1372	0	#DIV/0!
1373	1.16577	0.591381	0.11874	0.0902988	1373	9.81783	6.54915													1373	0	0.0288961	0	0	1373	#DIV/0!	#DIV/0!
1374	2.04467	0.599719	0.111373	0.114354	1374	18.3588	5.24441													1374	0	0.0288961	0	0	1374	#DIV/0!	#DIV/0!
1375	2.07088	0.804564	0.139309	0.113572	1375	14.8654	7.0842													1375	0.0226034	0.0288961	0	0	1375	#DIV/0!	#DIV/0!
1376	1.95864	0.779756	0.139309	0.0985496	1376	14.0597	7.91233													1376	0.0226034	0.0288961	0	0	1376	#DIV/0!	#DIV/0!
1377	1.84083	0.921816	0.125599	0.0853809	1377	14.6565	10.7965													1377	0.0226034	0.00963204	0	0	1377	#DIV/0!	#DIV/0!
1378	1.93749	0.891785	0.110126	0.0949261	1378	17.5933	9.39452													1378	0.0226034	0.00963204	0.00905707	0	1378	2.49567	#DIV/0!
1379	1.95829	0.859414	0.0860149	0.100047	1379	22.7669	8.59008													1379	0.0226034	0	0.00905707	0	1379	2.49567	#DIV/0!
1380	1.95374	0.710184	0.0954703	0.100047	1380	20.4644	7.09849													1380	0.0226034	0	0.00905707	0	1380	2.49567	#DIV/0!
1381	2.09643	0.754588	0.0873657	0.0954383	1381	23.996	7.90656													1381	0.0226034	0	0.00905707	0	1381	2.49567	#DIV/0!
1382	1.93122	0.764714	0.0873657	0.103618	1382	22.105	7.38013													1382	0.0226034	0	0.00905707	0	1382	2.49567	#DIV/0!
1383	1.01629	1.16477	0.103554	0.0823367	1383	9.81402	14.1464													1383	0.0226034	0	0.00905707	0	1383	2.49567	#DIV/0!
1384	0.764885	1.30458	0.0827526	0.0704442	1384	9.24304	18.5194													1384	0.0226034	0	0.00905707	0	1384	2.49567	#DIV/0!
1385	0.684476	1.35555	0.0394637	0.0653231	1385	17.3444	20.7514													1385	0.0226034	0	0.00905707	0	1385	2.49567	#DIV/0!
1386	0.738452	1.44564	0.0256442	0.0653231	1386	28.796	22.1306													1386	0.0226034	0	0.00905707	0	1386	2.49567	#DIV/0!
1387	0.657631	4.79292	0.0205529	0.0709563	1387	31.997	67.5474													1387	0.0226034	0	0.00905707	0.00939653	1387	2.49567	0
1388	0.590045	4.84713	0.0262261	0.0841006	1388	22.4984	57.6349													1388	0	0	0.0100634	0.00939653	1388	0	0
1389	0.577924	4.79833	0.0419852	0.0841006	1389	13.765	57.0546													1389	0	0	0.0100634	0.0187931	1389	0	0
1390	0.542781	4.84428	0.0476584	0.0528047	1390	11.389	91.7396													1390	0	0	0.0100634	0.0187931	1390	0	0
1391	0.50422	4.87255	0.0476584	0.0221347	1391	10.5799	220.131													1391	0	0	0.0201268	0.0187931	1391	0	0
1392	0.682926	4.96253	0.0413548	0.0221347	1392	16.5138	224.196													1392	0	0	0.0201268	0.0187931	1392	0	0
1393	0.520373	4.96773	0.0457188	0.0170136	1393	11.382	291.986													1393	0	0.0269697	0.0201268	0.0302777	1393	0	0.890745
1394	0.464834	4.97784	0.0405613	0.0170136	1394	11.46	292.58													1394	0	0.0269697	0.0201268	0.0302777	1394	0	0.890745
1395	0.487822	4.46279	0.0263782	0.027768	1395	18.4934	160.717													1395	0	0.0269697	0.0201268	0.0302777	1395	0	0.890745
1396	0.455447	1.81298	0.0263782	0.02663	1396	17.266	68.0805													1396	0	0.0269697	0.0201268	0.0302777	1396	0	0.890745
1397	0.4253	1.32923	0.0263782	0.0303855	1397	16.1232	43.7455													1397	0	0.0269697	0.0100634	0.0302777	1397	0	0.890745
1398	1.04943	1.12982	0.0277965	0.0513822	1398	37.7541	21.9885													1398	0	0.0642136	0.0415116	0.0467216	1398	0	1.37439
1399	1.45449	1.07256	0.0410587	0.0771586	1399	35.4247	13.9008													1399	0	0.0642136	0.0505686	0.0467216	1399	0	1.37439
1400	2.26175	0.921095	0.0485814	0.0885389	1400	46.5558	10.4033													1400	0	0.0642136	0.0505686	0.0476613	1400	0	1.34729
1401	2.06757	0.842658	0.0485814	0.0834178	1401	42.5588	10.1017													1401	0	0.0642136	0.0505686	0.0476613	1401	0	1.34729
1402	2.11179	0.812071	0.0485814	0.089677	1402	43.4691	9.05551													1402	0	0.0911833	0.0505686	0.0476613	1402	0	1.91315
1403	2.01107	0.779935	0.0485814	0.0802882	1403	41.3959	9.7142													1403	0	0.0911833	0.0505686	0.0476613	1403	0	1.91315
1404	1.98871	0.718669	0.0485814	0.0924509	1404	40.9357	7.77352													1404	0	0.0630898	0.0505686	0.0570578	1404	0	1.10572
1405	2.09606	0.806521	0.0485814	0.0774289	1405	43.1454	10.4163													1405	0	0.0541987	0.0505686	0.0570578	1405	0	0.949891
1406	2.59495	0.698241	0.0290212	0.0844705	1406	89.4158	8.26609													1406	0	0.0541987	0.0392473	0.042702	1406	0	1.26923
1407	3.54643	0.644813	0.0246502	0.095737	1407	143.87	6.73526													1407	0	0.027229	0.0191205	0.042702	1407	0	0.637652
1408	4.34282	0.503803	0.0627672	0.110446	1408	69.1893	4.56153													1408	0	0.027229	0.0191205	0.0520985	1408	0	0.522645
1409	4.3507	0.377185	0.0818357	0.092646	1409	53.1639	4.07125													1409	0	0.027229	0	0.0520985	1409	#DIV/0!	0.522645
1410	6.08579	0.539814	0.0829818	0.0974914	1410	73.3388	5.53704													1410	0	0.039488	0	0.0417624	1410	#DIV/0!	0.94554
1411	6.81782	1.45372	0.121233	0.14298	1411	56.2372	10.1673													1411	0	0.039488	0	0.0302777	1411	#DIV/0!	1.30419
1412	6.99749	1.74669	0.121233	0.160975	1412	57.7192	10.8507													1412	0	0.0330049	0	0.0598097	1412	#DIV/0!	0.551832
1413	8.68277	2.20071	0.139265	0.177875	1413	62.3472	12.3722													1413	0	0.0330049	0.0113213	0.0727299	1413	0	0.453801
1414	8.5368	2.15486	0.13798	0.133278	1414	61.8698	16.1681													1414	0	0.052269	0.0113213	0.0727299	1414	0	0.718672
1415	8.45975	2.13279	0.13798	0.10938	1415	61.3114	19.499													1415	0	0.052269	0.0113213	0.0518487	1415	0	1.00811
1416	13.0595	2.09295	0.149327	0.120988	1416	87.4559	17.2988													1416	0	0.052269	0.0113213	0.0518487	1416	0	1.00811
1417	12.9212	2.41032	0.178776	0.112808	1417	72.2758	21.3666													1417	0	0.0731384	0.0113213	0.0828573	1417	0	0.882703
1418	15.9854	2.38314	0.16089	0.30349	1418	99.3562	7.85245													1418	0	0.0796215	0.0113213	0.0828573	1418	0	0.960947
1419	15.5326	3.22893	0.214154	0.258423	1419	72.5299	12.4947													1419	0	0.0796215	0.0113213	0.0439288	1419	0	1.81251
1420	15.2994	5.02702	0.213842	0.25279	1420	71.5451	19.8861													1420	0	0.0796215	0.0113213	0.0439288	1420	0	1.81251
1421	14.9215	6.05027	0.198132	0.246531	1421	75.3112	24.5416													1421	0	0.0480984	0	0.0310086	1421	#DIV/0!	1.55113
1422	14.0757	6.65662	0.197702	0.257798	1422	71.1968	25.8211													1422	0	0.0480984	0	0.0310086	1422	#DIV/0!	1.55113
1423	13.2282	8.83863	0.192029	0.172184	1423	68.8868	51.3324													1423	0	0.0480984	0	0.0310086	1423	#DIV/0!	1.55113
1424	12.9679	9.37411	0.186871	0.172184	1424	69.3947	54.4423													1424	0.0979483	0.0480984	0	0.0310086	1424	#DIV/0!	1.55113
1425	12.6947	9.96932	0.176986	0.172184	1425	71.7271	57.8991													1425	0.0979483	0.0602002	0	0.0310086	1425	#DIV/0!	1.94141
1426	11.4412	12.8395	0.164517	0.113035	1426	69.544	113.589													1426	0.0979483	0.0433442	0	0.0310086	1426	#DIV/0!	1.39781
1427	6.85518	12.5817	0.148807	0.0425909	1427	46.0677	295.408													1427	0	0.0433442	0.0100634	0	1427	0	#DIV/0!
1428	6.25466	12.7231	0.102537	0.0384086	1428	60.9993	331.256													1428	0	0.0433442	0.0100634	0	1428	0	#DIV/0!
1429	4.96734	20.0182	0.0824346	0.0220209	1429	60.2579	909.056													1429	0	0.0321068	0.0100634	0.0103362	1429	0	3.10625
1430	4.78814	20.4004	0.0677555	0.0376689	1430	70.6679	541.571													1430	0	0.0321068	0.0100634	0.0103362	1430	0	3.10625
1431	6.81389	23.3922	0.0623524	0.0423633	1431	109.28	552.181													1431	0	0	0.0100634	0.0103362	1431	0	0
1432	6.40936	22.4526	0.0587157	0.0310967	1432	109.159	722.024													1432	0	0	0.0100634	0.0103362	1432	0	0
1433	6.51591	21.6625	0.0546634	0.0362179	1433	119.201	598.116													1433	0	0	0.0402536	0.0103362	1433	0	0
1434	6.27412	21.3007	0.0500165	0.0362179	1434	125.441	588.126													1434	0	0	0.0402536	0.0189497	1434	0	0
1435	6.20935	19.8471	0.041743	0.0362179	1435	148.752	547.991													1435	0	0	0.0402536	0.0292859	1435	0	0
1436	5.77574	18.0917	0.041743	0.0348766	1436	138.364	518.734													1436	0	0	0.0301902	0.0292859	1436	0	0
1437	5.75313	17.4991	0.041743	0.0399978	1437	137.823	437.501													1437	0	0	0.0301902	0.0292859	1437	0	0
1438	5.7904	17.1888	0.0426886	0.0343645	1438	135.643	500.191													1438	0	0	0.0301902	0.0292859	1438	0	0
1439	4.5223	15.7325	0.0426886	0.0317023	1439	105.937	496.255													1439	0	0	0.0301902	0.0189497	1439	0	0
1440	4.74889	11.1755	0.0418951	0.0430827	1440	113.352	259.396													1440	0	0.0269697	0.0754756	0.0189497	1440	0	1.42323
1441	5.1412	10.1233	0.0522101	0.0549751	1441	98.4714	184.144													1441	0	0.0269697	0.0945961	0.181457	1441	0	0.148628
1442	4.24642	7.37181	0.0522101	0.0549751	1442	81.3333	134.094													1442	0	0.0269697	0.0191205	0.0780956	1442	0	0.345342
1443	4.62447	6.79252	0.0418542	0.0422332	1443	110.49	160.834													1443	0	0.0269697	0.0530845	0.0910158	1443	0	0.296319
1444	3.80463	8.67181	0.0323988	0.0371121	1444	117.431	233.666													1444	0	0.0269697	0.0530845	0.0910158	1444	0	0.296319
1445	5.18415	7.62171	0.0312936	0.0687209	1445	165.662	110.908													1445	0	0	0.0530845	0.0548392	1445	0	0
1446	5.34791	7.27617	0.0623995	0.0687209	1446	85.7044	105.88													1446	0	0	0.0530845	0.0462257	1446	0	0
1447	6.07246	7.04245	0.0767668	0.0743542	1447	79.1026	94.7149													1447	0	0.012259	0.0530845	0.0462257	1447	0	0.265198
1448	7.10541	6.99987	0.0767668	0.102094	1448	92.5583	68.5631													1448	0	0.012259	0.0530845	0.0462257	1448	0	0.265198
1449	7.52721	6.76183	0.0729846	0.0939141	1449	103.134	72.0001													1449	0	0.012259	0.0530845	0.0462257	1449	0	0.265198
1450	7.25248	6.53057	0.0921206	0.0826476	1450	78.7281	79.017													1450	0	0.012259	0.0430211	0.0232564	1450	0	0.527122
1451	6.55462	6.3726	0.0807741	0.0554628	1451	81.1476	114.899													1451	0	0.012259	0	0	1451	#DIV/0!	#DIV/0!
1452	12.2914	5.33545	0.0623545	0.113332	1452	197.122	47.0782													1452	0	0.0347337	0.0415116	0.017227	1452	0	2.01624
1453	11.8369	5.27074	0.17413	0.1212	1453	67.9775	43.4877													1453	0	0.0347337	0.0415116	0.017227	1453	0	2.01624
1454	11.8006	5.41374	0.17413	0.114941	1454	67.7691	47.1													1454	0	0.0347337	0.0415116	0.017227	1454	0	2.01624
1455	17.5236	4.86252	0.167826	0.152519	1455	104.416	31.8813													1455	0.293845	0.0347337	0.0415116	0.017227	1455	7.07862	2.01624
1456	16.6587	4.9579	0.191531	0.152519	1456	86.9765	32.5067													1456	0.293845	0.0347337	0.0415116	0.017227	1456	7.07862	2.01624
1457	15.8808	3.94585	0.191531	0.153928	1457	82.9149	25.6344													1457	0	0.169582	0.0415116	0.0861349	1457	0	1.9688
1458	16.58	5.16464	0.18054	0.164255	1458	91.8352	31.4427													1458	0	0	0.0113213	0.0689079	1458	0	0
1459	16.5137	5.38057	0.180981	0.157214	1459	91.2456	34.2245													1459	0	0	0.0113213	0.0689079	1459	0	0
1460	16.0913	6.09142	0.1695	0.14552	1460	94.9344	41.8596													1460	0	0	0.0129387	0.0689079	1460	0	0
1461	16.4046	6.8976	0.165447	0.166176	1461	99.1529	41.5079													1461	0	0.042702	0.0129387	0.0861349	1461	0	0.495758
1462	16.7805	7.76396	0.155992	0.143017	1462	107.573	54.2871													1462	0	0.042702	0.0129387	0.0861349	1462	0	0.495758
1463	14.8769	7.57359	0.166307	0.0940671	1463	89.4547	80.5126													1463	0	0.042702	0.0129387	0.0964711	1463	0	0.442641
1464	15.8948	7.2114	0.115223	0.106586	1464	137.948	67.6583													1464	0	0.042702	0.0129387	0.158611	1464	0	0.269225
1465	27.959	12.9408	0.123373	0.242609	1465	226.623	53.3399													1465	0	0.0089899	0.0129387	0.158611	1465	0	0.0566789
1466	26.6327	12.6307	0.164038	0.186675	1466	162.357	67.6616													1466	0	0.0089899	0.0129387	0.0897033	1466	0	0.100218
1467	27.3101	12.6466	0.182585	0.199417	1467	149.574	63.4179													1467	0	0.0314647	0	0.0552494	1467	#DIV/0!	0.569503
1468	27.2943	18.4084	0.252942	0.191755	1468	107.907	95.9998													1468	0	0.0314647	0	0.0552494	1468	#DIV/0!	0.569503
1469	25.2867	17.6706	0.207318	0.172978	1469	121.971	102.155													1469	0	0.0314647	0	0.0552494	1469	#DIV/0!	0.569503
1470	25.1479	16.7005	0.177662	0.168283	1470	141.549	99.2404													1470	0	0.0314647	0.0082337	0.0552494	1470	0	0.569503
1471	24.8934	16.9141	0.180929	0.164016	1471	137.587	103.125													1471	0	0.0314647	0.0082337	0.0404834	1471	0	0.777224
1472	23.4132	16.6529	0.177306	0.153554	1472	132.05	108.45													1472	0	0.0314647	0.0082337	0.0275632	1472	0	1.14155
1473	24.5432	16.5231	0.147049	0.146157	1473	166.905	113.05													1473	0	0.0089899	0.0172908	0.0368031	1473	0	0.24427
1474	35.4323	16.7749	0.14914	0.165521	1474	237.577	101.346													1474	0	0.0089899	0.0172908	0.0368031	1474	0	0.24427
1475	54.6335	17.6274	0.223065	0.318629	1475	244.922	55.3227													1475	0	0.0089899	0.0172908	0.0368031	1475	0	0.24427
1476	59.2501	17.0836	0.363731	0.374165	1476	162.895	45.6579													1476	0	0.0224748	0.0172908	0.0368031	1476	0	0.610676
1477	58.172	18.1051	0.385233	0.367906	1477	151.005	49.2111													1477	0	0.0224748	0.0172908	0.0368031	1477	0	0.610676
1478	51.6541	25.6278	0.37062	0.342918	1478	139.372	74.7345													1478	0	0.0224748	0.0172908	0.0471393	1478	0	0.476774
1479	50.2014	26.7519	0.346434	0.423259	1479	144.909	63.2047													1479	0	0.0224748	0.0172908	0.0471393	1479	0	0.476774
1480	49.7968	28.6131	0.311401	0.369743	1480	159.912	77.3865													1480	0	0.0497169	0.0172908	0.0471393	1480	0	1.05468
1481	50.4171	28.93	0.316559	0.364109	1481	159.266	79.454													1481	0	0.0844506	0.00905707	0.122938	1481	0	0.686937
1482	52.2342	28.164	0.311401	0.385746	1482	167.739	73.0117													1482	0	0.0619758	0.00905707	0.122938	1482	0	0.504123
1483	62.0199	28.062	0.346931	0.390862	1483	178.768	71.7952													1483	0	0.0619758	0	0.122938	1483	#DIV/0!	0.504123
1484	55.6545	28.5555	0.431645	0.297486	1484	128.936	95.9894													1484	0	0.0619758	0	0.0947484	1484	#DIV/0!	0.65411
1485	46.7479	27.0782	0.389297	0.205741	1485	120.083	131.613													1485	0	0.0619758	0	0.0861349	1485	#DIV/0!	0.719521
1486	38.2941	30.7745	0.31342	0.176185	1486	122.181	174.672													1486	0	0.0619758	0	0.0861349	1486	#DIV/0!	0.719521
1487	36.2045	42.8843	0.280322	0.168887	1487	129.153	253.923													1487	0	0.0619758	0	0.0861349	1487	#DIV/0!	0.719521
1488	36.9089	62.1744	0.268073	0.185787	1488	137.683	334.654													1488	0	0.0619758	0	0.0757987	1488	#DIV/0!	0.817637
1489	35.511	67.4842	0.269649	0.19142	1489	131.694	352.545													1489	0	0.0469927	0	0.0757987	1489	#DIV/0!	0.619967
1490	34.0874	66.4818	0.269649	0.158133	1490	126.414	420.417													1490	0	0.0662567	0	0.0413447	1490	#DIV/0!	1.60254
1491	31.7451	60.6505	0.238581	0.16095	1491	133.058	376.829													1491	0	0.0539978	0	0	1491	#DIV/0!	#DIV/0!
1492	28.6467	57.9019	0.199117	0.125898	1492	143.869	459.91													1492	0.0734612	0.0585949	0	0	1492	#DIV/0!	#DIV/0!
1493	21.3281	56.271	0.178405	0.0949152	1493	119.548	592.855													1493	0.0734612	0.0473575	0.0164674	0	1493	4.46101	#DIV/0!
1494	19.9896	56.6219	0.116127	0.0949152	1494	172.136	596.552													1494	0.0734612	0.0473575	0.0277887	0	1494	2.64356	#DIV/0!
1495	18.9127	58.3711	0.13074	0.0924827	1495	144.659	631.158													1495	0.0734612	0.0473575	0.0277887	0.0129202	1495	2.64356	3.66538
1496	15.1575	66.5123	0.11478	0.0596417	1496	132.057	1115.2													1496	0	0.0642136	0.0277887	0.0129202	1496	0	4.97
1497	9.90923	61.43	0.0869482	0.0408641	1497	113.967	1503.27													1497	0	0.0745866	0.0277887	0.0129202	1497	0	5.77285
1498	10.4171	43.4102	0.0675666	0.0484233	1498	154.175	896.474													1498	0	0.0745866	0.0277887	0.0502453	1498	0	1.48445
1499	12.0658	30.7941	0.0789131	0.0490492	1499	152.9	627.821													1499	0	0.0745866	0.0277887	0.0502453	1499	0	1.48445
1500	19.68	28.0781	0.0880048	0.0961638	1500	223.624	291.982													1500	0	0.0745866	0.0277887	0.0631656	1500	0	1.18081
1501	23.9235	27.743	0.153313	0.118697	1501	156.043	233.73													1501	0	0.0745866	0.0277887	0.0631656	1501	0	1.18081
1502	23.9183	26.4413	0.174181	0.118697	1502	137.318	222.763													1502	0	0.0745866	0.0164674	0.0373251	1502	0	1.99829
1503	24.063	25.4811	0.174181	0.118697	1503	138.149	214.674													1503	0	0.0745866	0.0164674	0.0244049	1503	0	3.05621
1504	24.2924	24.2103	0.174181	0.123818	1504	139.466	195.532													1504	0	0.0609412	0	0.0244049	1504	#DIV/0!	2.49709
1505	23.7804	22.4999	0.161932	0.127212	1505	146.854	176.868													1505	0	0.0497038	0	0.0244049	1505	#DIV/0!	2.03663
1506	28.1022	18.5539	0.174335	0.156938	1506	161.197	118.224													1506	0	0.0497038	0	0.0244049	1506	#DIV/0!	2.03663
1507	27.9632	16.1049	0.164813	0.150679	1507	169.666	106.882													1507	0	0.0497038	0	0.0232564	1507	#DIV/0!	2.13721
1508	27.4734	15.348	0.175481	0.135657	1508	156.561	113.138													1508	0	0.0328477	0	0.0218208	1508	#DIV/0!	1.50534
1509	28.2684	12.8467	0.160911	0.147549	1509	175.677	87.0675													1509	0	0.0328477	0	0.0218208	1509	#DIV/0!	1.50534
1510	27.5697	9.07685	0.17273	0.151931	1510	159.611	59.7434													1510	0	0.0112374	0	0.0957402	1510	#DIV/0!	0.117374
1511	18.9793	9.24856	0.234821	0.103877	1511	80.8245	89.0336													1511	0	0.0112374	0	0.0957402	1511	#DIV/0!	0.117374
1512	19.8438	10.9015	0.12349	0.1278	1512	160.692	85.3014													1512	0	0.0112374	0	0.0957402	1512	#DIV/0!	0.117374
1513	22.9199	16.3454	0.124283	0.131321	1513	184.417	124.469													1513	0	0.0234963	0	0.0692372	1513	#DIV/0!	0.33936
1514	22.3326	19.0533	0.149134	0.124279	1514	149.749	153.31													1514	0	0.0234963	0	0.0807218	1514	#DIV/0!	0.291078
1515	23.9478	18.8126	0.14477	0.136792	1515	165.42	137.526													1515	0	0.0234963	0	0.0807218	1515	#DIV/0!	0.291078
1516	38.8627	18.7665	0.16985	0.32999	1516	228.806	56.8699													1516	0	0.0234963	0	0.0922065	1516	#DIV/0!	0.254823
1517	39.3382	19.3999	0.382692	0.313916	1517	102.793	61.7996													1517	0	0.0234963	0	0.102741	1517	#DIV/0!	0.228694
1518	35.5157	19.1025	0.380328	0.301559	1518	93.3816	63.3456													1518	0	0.0234963	0	0.102741	1518	#DIV/0!	0.228694
1519	32.3708	23.2283	0.380473	0.277286	1519	85.0804	83.7701													1519	0	0.0234963	0	0.112138	1519	#DIV/0!	0.209531
1520	32.2123	22.8001	0.374169	0.282919	1520	86.0903	80.5888													1520	0	0.0507254	0	0.12592	1520	#DIV/0!	0.40284
1521	30.8624	22.356	0.379691	0.277286	1521	81.2831	80.6242													1521	0	0.0610983	0.00905707	0.127799	1521	0	0.478082
1522	32.8043	22.843	0.375593	0.262264	1522	87.34	87.0993													1522	0.146922	0.049861	0.00905707	0.170292	1522	16.2218	0.292797
1523	36.2632	22.4516	0.390226	0.251862	1523	92.9287	89.1424													1523	0.146922	0.049861	0.00905707	0.230586	1523	16.2218	0.216235
1524	38.4244	17.8065	0.385314	0.275915	1524	99.7222	64.5361													1524	0	0.037602	0.0203784	0.271193	1524	0	0.138654
1525	36.0363	18.6498	0.378564	0.226467	1525	95.192	82.3511													1525	0.0734612	0.037602	0.0203784	0.246788	1525	3.60486	0.152366
1526	29.7069	20.3071	0.357132	0.153235	1526	83.1819	132.523													1526	0.0734612	0.049861	0.0316997	0.248442	1526	2.31741	0.200694
1527	22.8336	19.6576	0.239212	0.11164	1527	95.4535	176.081													1527	0.0734612	0.049861	0.0316997	0.222602	1527	2.31741	0.223991
1528	20.6209	23.2659	0.141649	0.0828957	1528	145.577	280.665													1528	0.0734612	0.0691217	0.0536955	0.285029	1528	1.36811	0.242507
1529	18.2195	42.5245	0.132987	0.0699205	1529	137.001	608.184													1529	0	0.0691217	0.0536955	0.250575	1529	0	0.275852
1530	18.0522	43.1065	0.113944	0.0636166	1530	158.429	677.598													1530	0	0.0691217	0.0536955	0.263297	1530	0	0.262524
1531	22.4607	41.4148	0.0995361	0.0858367	1531	225.654	482.483													1531	0	0.0691217	0.0446384	0.246443	1531	0	0.280478
1532	27.4053	38.9056	0.12525	0.179009	1532	218.805	217.339													1532	0	0.0691217	0.0333171	0.128151	1532	0	0.539378
1533	40.5486	39.2304	0.12768	0.153506	1533	317.58	255.563													1533	0	0.0812235	0.0333171	0.128151	1533	0	0.633812
1534	51.6578	38.3776	0.197083	0.206366	1534	262.112	185.968													1534	0	0.0708505	0.0219957	0.128151	1534	0	0.552868
1535	50.0476	39.7466	0.287359	0.206366	1535	174.164	192.602													1535	0	0.0820879	0.0635073	0.109939	1535	0	0.746665
1536	49.2712	44.993	0.264252	0.192644	1536	186.456	233.555													1536	0	0.0933252	0.0635073	0.121424	1536	0	0.768589
1537	57.0702	48.0321	0.249393	0.208739	1537	228.836	230.105													1537	0	0.0810663	0.0635073	0.0911464	1537	0	0.889408
1538	57.824	46.2722	0.322557	0.218077	1538	179.267	212.183													1538	0	0.0825646	0.0645136	0.17039	1538	0	0.484561
1539	71.3041	40.5195	0.323233	0.246584	1539	220.597	164.323													1539	0	0.0478309	0.0645136	0.17039	1539	0	0.280713
1540	79.526	32.3488	0.391226	0.2731	1540	203.274	118.45													1540	0	0.0478309	0.0645136	0.17039	1540	0	0.280713
1541	78.0906	27.5402	0.44127	0.236797	1541	176.968	116.303													1541	0	0.0374579	0.0645136	0.143767	1541	0	0.260546
1542	95.7566	23.7926	0.417092	0.350513	1542	229.582	67.8795													1542	0	0.0374579	0.051575	0.13437	1542	0	0.278766
1543	98.5447	21.7038	0.42316	0.321408	1543	232.878	67.5273													1543	0	0.0374579	0.0402536	0.13437	1543	0	0.278766
1544	91.625	27.6331	0.424937	0.279354	1544	215.62	98.9182													1544	0	0.0374579	0.0100634	0.111401	1544	0	0.336244
1545	82.5153	32.805	0.407573	0.278992	1545	202.455	117.584													1545	0	0.0374579	0.0100634	0.114682	1545	0	0.326623
1546	74.2866	45.9944	0.379816	0.247834	1546	195.586	185.585													1546	0	0.0374579	0.100634	0.114682	1546	0	0.326623
1547	63.3446	56.3705	0.342185	0.194236	1547	185.118	290.217													1547	0	0.0208694	0	0.0457745	1547	#DIV/0!	0.455918
1548	62.8819	55.6048	0.272859	0.207112	1548	230.456	268.477													1548	0	0.00963204	0	0.0251022	1548	#DIV/0!	0.383713
1549	67.8682	55.2961	0.274296	0.174922	1549	247.427	316.12													1549	0	0.00963204	0	0.0365868	1549	#DIV/0!	0.263265
1550	45.0508	66.9172	0.268262	0.126966	1550	167.935	527.05													1550	0	0.00963204	0.0113213	0.0968812	1550	0	0.0994211
1551	23.7556	67.5561	0.211189	0.0687134	1551	112.485	983.158													1551	0	0.0264881	0.02426	0.122722	1551	0	0.215839
1552	25.1014	77.1088	0.0788333	0.0687134	1552	318.411	1122.18													1552	0	0.0264881	0.0343234	0.109104	1552	0	0.242778
1553	24.6346	82.4616	0.0974108	0.0734078	1553	252.894	1123.34													1553	0	0.0457522	0.109799	0.175715	1553	0	0.260377
1554	22.7183	80.6791	0.0998837	0.0791067	1554	227.447	1019.88													1554	0	0.0457522	0.139234	0.175715	1554	0	0.260377
1555	21.7921	88.7813	0.141131	0.0881344	1555	154.41	1007.34													1555	0	0.0626082	0.139234	0.175715	1555	0	0.356305
1556	27.4724	91.0634	0.147598	0.100765	1556	186.13	903.725													1556	0	0.0626082	0.139234	0.175715	1556	0	0.356305
1557	30.5563	87.3074	0.171237	0.11981	1557	178.445	728.714													1557	0	0.0626082	0.139234	0.175715	1557	0	0.356305
1558	31.2026	79.492	0.199212	0.103272	1558	156.63	769.737													1558	0	0.0626082	0.146674	0.129202	1558	0	0.484575
1559	34.0369	70.9486	0.187772	0.109019	1559	181.267	650.793													1559	0	0.0457522	0.12856	0.0344539	1559	0	1.32792
1560	36.0498	56.0541	0.20901	0.124382	1560	172.479	450.661													1560	0	0.0264881	0.204036	0.0344539	1560	0	0.768797
1561	42.9585	53.8327	0.239096	0.206946	1561	179.671	260.129													1561	0	0.029115	0.329828	0.0229693	1561	0	1.26756
1562	51.6223	56.3087	0.295158	0.248566	1562	174.897	226.534													1562	0.0979483	0.0548588	0.23171	0.0114846	1562	0.422719	4.77671
1563	59.825	41.4769	0.295342	0.297573	1563	202.562	139.384													1563	0.0979483	0.0380028	0.0203784	0.0114846	1563	4.80647	3.30901
1564	61.3098	22.2338	0.367879	0.317202	1564	166.658	70.0934													1564	0.0979483	0.0380028	0.0203784	0.0114846	1564	4.80647	3.30901
1565	58.6973	23.5435	0.38749	0.301127	1565	151.481	78.1846													1565	0	0.0380028	0.0203784	0.0114846	1565	0	3.30901
1566	66.1655	24.5963	0.358046	0.397305	1566	184.796	61.9078													1566	0	0.0380028	0.0203784	0.0114846	1566	0	3.30901
1567	64.0323	25.8267	0.445587	0.388904	1567	143.703	66.4089													1567	0	0.0380028	0.0203784	0	1567	0	#DIV/0!
1568	59.1062	24.1599	0.378453	0.395524	1568	156.178	61.0832													1568	0	0.0380028	0.0113213	0	1568	0	#DIV/0!
1569	61.8378	28.7878	0.353136	0.404491	1569	175.111	71.1704													1569	0	0.0380028	0.0113213	0	1569	0	#DIV/0!
1570	56.4874	32.0008	0.439765	0.400618	1570	128.449	79.8787													1570	0	0.0380028	0	0	1570	#DIV/0!	#DIV/0!
1571	44.8057	33.0494	0.470355	0.315129	1571	95.2592	104.876													1571	0	0.0502617	0	0.0114846	1571	#DIV/0!	4.37643
1572	36.2758	37.7234	0.444489	0.267616	1572	81.6124	140.961													1572	0	0.0245179	0	0.0244049	1572	#DIV/0!	1.00463
1573	37.9949	39.8019	0.359887	0.358173	1573	105.574	111.125													1573	0	0.050466	0	0.0391709	1573	#DIV/0!	1.28836
1574	29.4181	45.4988	0.391991	0.343011	1574	75.0479	132.645													1574	0	0.050466	0	0.0391709	1574	#DIV/0!	1.28836
1575	27.381	51.9143	0.294382	0.303825	1575	93.012	170.869													1575	0	0.050466	0	0.0391709	1575	#DIV/0!	1.28836
1576	33.3491	60.0957	0.271889	0.327391	1576	122.657	183.559													1576	0	0.050466	0	0.0391709	1576	#DIV/0!	1.28836
1577	30.7686	61.9312	0.310993	0.293961	1577	98.9365	210.678													1577	0	0.050466	0.0201268	0.0391709	1577	0	1.28836
1578	27.8087	60.2538	0.312067	0.279878	1578	89.1113	215.286													1578	0	0.0234963	0.0201268	0.0391709	1578	0	0.599842
1579	27.8604	70.5369	0.284376	0.292396	1579	97.9701	241.237													1579	0	0.0234963	0.0201268	0.0391709	1579	0	0.599842
1580	25.0437	67.9393	0.2724	0.265567	1580	91.9374	255.827													1580	0	0.0234963	0.0301902	0	1580	0	#DIV/0!
1581	23.4497	64.7875	0.204898	0.206331	1581	114.446	313.999													1581	0	0.0234963	0.0301902	0	1581	0	#DIV/0!
1582	19.9096	67.6721	0.217304	0.182594	1582	91.6207	370.615													1582	0	0.0112374	0.0301902	0	1582	0	#DIV/0!
1583	11.9031	63.291	0.176087	0.098322	1583	67.5975	643.712													1583	0	0.0112374	0.0301902	0	1583	0	#DIV/0!
1584	12.0614	54.9734	0.0903756	0.109588	1584	133.459	501.635													1584	0	0.0112374	0.0301902	0.0206724	1584	0	0.543594
1585	13.2074	46.1144	0.0888407	0.115222	1585	148.664	400.223													1585	0	0	0.0301902	0.0206724	1585	0	0
1586	17.1913	44.7508	0.0998235	0.103955	1586	172.217	430.482													1586	0	0.0597186	0.0251585	0.066611	1586	0	0.896529
1587	23.4587	34.2479	0.121207	0.125347	1587	193.542	273.225													1587	0	0.0597186	0.0251585	0.066611	1587	0	0.896529
1588	27.9081	30.9576	0.228905	0.15155	1588	121.92	204.273													1588	0	0.0597186	0.0251585	0.066611	1588	0	0.896529
1589	25.6324	34.0124	0.311536	0.135589	1589	82.2776	250.849													1589	0	0.0597186	0.0150951	0.0459386	1589	0	1.29997
1590	29.9123	31.7545	0.307602	0.140084	1590	97.2437	226.681													1590	0	0.126019	0.0332093	0.0588588	1590	0	2.14104
1591	27.9068	27.2836	0.357097	0.123071	1591	78.1489	221.69													1591	0	0.0990495	0.0332093	0.0588588	1591	0	1.68283
1592	28.1755	26.5453	0.33492	0.132659	1592	84.126	200.102													1592	0	0.0990495	0.0181141	0.0832637	1592	0	1.18959
1593	33.082	24.1772	0.341152	0.186252	1593	96.9713	129.809													1593	0	0.0797854	0.0310528	0.0832637	1593	0	0.958225
1594	33.711	22.4342	0.340464	0.167474	1594	99.0149	133.956													1594	0	0.113498	0.0310528	0.0832637	1594	0	1.36311
1595	34.4526	19.6021	0.357169	0.185313	1595	96.4601	105.778													1595	0	0.0865278	0.0129387	0.0488098	1595	0	1.77276
1596	33.6081	13.0949	0.330529	0.190434	1596	101.679	68.7635													1596	0	0.073043	0.0129387	0.0488098	1596	0	1.49648
1597	40.7609	12.3597	0.303154	0.208586	1597	134.456	59.2546													1597	0	0.0880261	0.0129387	0.0488098	1597	0	1.80345
1598	34.5871	12.6427	0.338096	0.163178	1598	102.3	77.4776													1598	0.220384	0.0711701	0.02426	0.0358895	1598	9.08423	1.98303
1599	31.607	17.2107	0.276987	0.153875	1599	114.11	111.849													1599	0.220384	0.0711701	0.0324937	0.0452861	1599	6.78235	1.57157
1600	26.4586	27.0205	0.23781	0.120302	1600	111.26	224.605													1600	0.220384	0.0711701	0.019555	0.0323658	1600	11.2699	2.19893
1601	21.3811	33.1067	0.177847	0.0976554	1601	120.222	339.016													1601	0.220384	0.0711701	0.019555	0.0208812	1601	11.2699	3.40834
1602	30.0985	31.4699	0.146902	0.13139	1602	204.888	239.515													1602	0	0.0486953	0.019555	0.0208812	1602	0	2.33202
1603	39.9854	36.1729	0.188572	0.250115	1603	212.043	144.625													1603	0	0.0621802	0.019555	0.0208812	1603	0	2.97781
1604	31.2105	34.9552	0.219726	0.164153	1604	142.042	212.943													1604	0	0.0744391	0.019555	0.00939653	1604	0	7.92198
1605	30.9466	34.3114	0.155647	0.142986	1605	198.826	239.964													1605	0	0.108151	0.019555	0.00939653	1605	0	11.5097
1606	30.6206	38.5018	0.164543	0.0929122	1606	186.094	414.389													1606	0	0.0594559	0.0082337	0.00939653	1606	0	6.32744
1607	25.9169	39.1276	0.166907	0.0780894	1607	155.277	501.061													1607	0	0.0594559	0.0082337	0.00939653	1607	0	6.32744
1608	24.3129	40.8125	0.127194	0.0780894	1608	191.148	522.639													1608	0	0.0594559	0.0082337	0.00939653	1608	0	6.32744
1609	22.4912	39.4034	0.114254	0.0563611	1609	196.852	699.125													1609	0	0.0729408	0.0172908	0.154312	1609	0	0.472684
1610	21.739	47.2924	0.114254	0.0563611	1610	190.268	839.097													1610	0	0.0729408	0.00905707	0.0415535	1610	0	1.75534
1611	23.8128	42.1894	0.110472	0.0720747	1611	215.555	585.357													1611	0	0.050466	0.00905707	0.0415535	1611	0	1.21448
1612	27.0792	38.1496	0.13454	0.0987473	1612	201.272	386.335													1612	0	0.050466	0.00905707	0.0415535	1612	0	1.21448
1613	32.8882	30.3845	0.158363	0.0894012	1613	207.676	339.867													1613	0	0.0369812	0.00905707	0.0415535	1613	0	0.889965
1614	35.0873	23.264	0.152174	0.157	1614	230.574	148.178													1614	0	0.0369812	0.0316997	0.0544738	1614	0	0.678881
1615	27.5286	31.445	0.177107	0.0865846	1615	155.435	363.171													1615	0	0.0247222	0.0316997	0.0544738	1615	0	0.453837
1616	29.4839	36.9792	0.153132	0.0864708	1616	192.539	427.65													1616	0	0.0343543	0.0316997	0.0854823	1616	0	0.401887
1617	33.9198	30.8118	0.154441	0.12855	1617	219.629	239.688													1617	0	0.0334899	0.0316997	0.0948789	1617	0	0.352975
1618	33.4109	30.4538	0.198252	0.133244	1618	168.527	228.557													1618	0	0.0334899	0.0316997	0.0833942	1618	0	0.401585
1619	34.0074	29.4763	0.205817	0.147327	1619	165.232	200.074													1619	0	0.020005	0.0226427	0.0627218	1619	0	0.318948
1620	32.5115	25.5538	0.24263	0.142946	1620	133.996	178.766													1620	0	0.020005	0.0226427	0.0533253	1620	0	0.37515
1621	35.3809	22.7213	0.251722	0.147797	1621	140.555	153.734													1621	0	0.020005	0.0226427	0.0533253	1621	0	0.37515
1622	35.3747	19.6891	0.258025	0.142675	1622	137.098	137.999													1622	0	0.020005	0	0.0777302	1622	#DIV/0!	0.257365
1623	45.5742	19.0096	0.260973	0.182759	1623	174.632	104.015													1623	0	0.020005	0	0.0777302	1623	#DIV/0!	0.257365
1624	45.6215	20.2888	0.327574	0.167159	1624	139.271	121.375													1624	0	0.020005	0	0.0777302	1624	#DIV/0!	0.257365
1625	42.4311	23.7861	0.329508	0.162038	1625	128.771	146.794													1625	0	0.030378	0.0226427	0.0871267	1625	0	0.348664
1626	49.8241	26.4401	0.319623	0.22224	1626	155.884	118.971													1626	0	0.030378	0.0226427	0.0676028	1626	0	0.449359
1627	42.0605	29.7995	0.369761	0.195952	1627	113.75	152.076													1627	0	0.0640901	0.0226427	0.181301	1627	0	0.353501
1628	46.0369	24.576	0.321145	0.208712	1628	143.352	117.751													1628	0	0.0640901	0.0226427	0.0513155	1628	0	1.24894
1629	46.7063	28.3325	0.314342	0.215398	1629	148.584	131.536													1629	0	0.131514	0.033964	0.0900762	1629	0	1.46003
1630	51.8718	32.3974	0.303086	0.23058	1630	171.146	140.504													1630	0	0.111509	0.033964	0.0900762	1630	0	1.23794
1631	46.2843	32.7909	0.283127	0.218911	1631	163.475	149.791													1631	0	0.0777972	0.033964	0.0785915	1631	0	0.989893
1632	44.0456	34.8525	0.251654	0.213278	1632	175.025	163.414													1632	0	0.0890346	0.033964	0.0915118	1632	0	0.972931
1633	40.4291	33.9348	0.23547	0.185917	1633	171.695	182.527													1633	0	0.0890346	0.0113213	0.0915118	1633	0	0.972931
1634	35.297	36.6083	0.179507	0.259385	1634	196.633	141.135													1634	0	0.0890346	0.0113213	0.0932345	1634	0	0.954954
1635	34.9175	36.8061	0.160178	0.203053	1635	217.991	181.264													1635	0	0.0665599	0.0113213	0.0932345	1635	0	0.713897
1636	32.0422	50.8334	0.145565	0.167375	1636	220.123	303.709													1636	0	0.0665599	0.0113213	0.0838379	1636	0	0.793911
1637	26.3119	50.9338	0.139892	0.137258	1637	188.087	371.08													1637	0	0.0665599	0	0.0709177	1637	#DIV/0!	0.938551
1638	20.9428	49.0015	0.0979936	0.0717827	1638	213.716	682.636													1638	0	0.0561869	0	0.0709177	1638	#DIV/0!	0.792283
1639	18.2763	55.6918	0.0660007	0.0684736	1639	276.91	813.332													1639	0	0.123611	0	0.0824024	1639	#DIV/0!	1.50009
1640	21.0417	47.3447	0.06325	0.0891716	1640	332.674	530.939													1640	0	0.123611	0.0201268	0.0924514	1640	0	1.33704
1641	21.3333	48.0174	0.100947	0.0783034	1641	211.331	613.223													1641	0	0.0216103	0.0301902	0.104756	1641	0	0.206291
1642	40.0337	46.5275	0.0971652	0.218774	1642	412.017	212.674													1642	0	0.0216103	0.0301902	0.104756	1642	0	0.206291
1643	39.5512	47.6916	0.213948	0.218774	1643	184.863	217.995													1643	0.146922	0.0319833	0.0301902	0.188594	1643	4.86655	0.169588
1644	38.8675	44.038	0.218001	0.224407	1644	178.291	196.242													1644	0.342819	0.0432207	0.0301902	0.166774	1644	11.3553	0.259158
1645	39.1431	38.5533	0.213948	0.226285	1645	182.956	170.375													1645	0.342819	0.0432207	0.0301902	0.155498	1645	11.3553	0.277951
1646	37.7239	35.6792	0.22541	0.195771	1646	167.357	182.249													1646	0.342819	0.0774679	0.0603805	0.436995	1646	5.67765	0.177274
1647	38.2387	28.378	0.215515	0.17266	1647	177.429	164.357													1647	0	0.0774679	0.0603805	0.438143	1647	0	0.17681
1648	36.5518	25.2873	0.255772	0.165619	1648	142.908	152.684													1648	0	0.0774679	0.0603805	0.397126	1648	0	0.195071
1649	35.5449	22.3346	0.256877	0.142616	1649	138.373	156.606													1649	0	0.0774679	0.0402536	0.374157	1649	0	0.207046
1650	35.6058	18.9079	0.257418	0.147311	1650	138.319	128.354													1650	0	0.0999427	0.0301902	0.398562	1650	0	0.250758
1651	35.4569	15.7493	0.257418	0.125989	1651	137.741	125.005													1651	0	0.0999427	0.0301902	0.398562	1651	0	0.250758
1652	28.2754	13.4168	0.254896	0.108577	1652	110.929	123.569													1652	0	0.0999427	0.181141	0.387077	1652	0	0.258198
1653	22.8426	17.128	0.212507	0.108577	1653	107.491	157.75													1653	0	0.0806786	0.181141	0.343026	1653	0	0.235197
1654	16.7696	18.672	0.172615	0.108484	1654	97.1504	172.117													1654	0	0.0703056	0.181141	0.278424	1654	0	0.252512
1655	22.2861	40.1909	0.136636	0.147339	1655	163.105	272.778													1655	0	0.0721785	0.0301902	0.108452	1655	0	0.665537
1656	26.2474	40.1965	0.204435	0.147339	1656	128.39	272.816													1656	0	0.0168561	0.0415116	0.0462257	1656	0	0.364647
1657	41.8532	39.9241	0.204276	0.218632	1657	204.886	182.609													1657	0	0.0168561	0.0415116	0.0462257	1657	0	0.364647
1658	42.2218	40.7561	0.36761	0.213937	1658	114.855	190.505													1658	0	0.0168561	0.0203784	0.0462257	1658	0	0.364647
1659	73.8624	40.3	0.367854	0.482135	1659	200.793	83.5866													1659	0	0.0168561	0.0203784	0.0462257	1659	0	0.364647
1660	94.5827	41.7768	0.467329	0.620981	1660	202.39	67.2755													1660	0	0.0168561	0.0203784	0.0462257	1660	0	0.364647
1661	97.9237	40.6129	0.516336	0.64964	1661	189.651	62.5161													1661	0	0.027229	0.0203784	0.0462257	1661	0	0.589045
1662	96.2783	40.232	0.599555	0.570329	1662	160.583	70.5418													1662	0	0.027229	0.0333171	0.0462257	1662	0	0.589045
1663	97.1749	40.0401	0.633355	0.498035	1663	153.429	80.396													1663	0	0.010373	0.0333171	0.0462257	1663	0	0.224398
1664	95.4117	39.5127	0.63259	0.454378	1664	150.827	86.9601													1664	0	0.010373	0.0219957	0.0347411	1664	0	0.298579
1665	94.5814	34.146	0.638669	0.469936	1665	148.092	72.661													1665	0	0.0328477	0.0219957	0.0358895	1665	0	0.915245
1666	96.2469	27.9834	0.639164	0.462056	1666	150.582	60.5627													1666	0	0.0328477	0.0219957	0.0229693	1666	0	1.43007
1667	86.5391	18.4993	0.6386	0.388426	1667	135.514	47.6265													1667	0	0.0328477	0.0219957	0.0229693	1667	0	1.43007
1668	65.042	18.5748	0.54848	0.334969	1668	118.586	55.4524													1668	0	0.0328477	0.0129387	0.0262506	1668	0	1.25131
1669	50.6751	19.3798	0.441592	0.218011	1669	114.755	88.8935													1669	0	0.0328477	0.0082337	0.0262506	1669	0	1.25131
1670	38.0407	30.8902	0.364151	0.155297	1670	104.464	198.911													1670	0	0.0328477	0.0182971	0.0262506	1670	0	1.25131
1671	33.7556	31.3135	0.264362	0.14036	1671	127.687	223.094													1671	0	0.010373	0.0182971	0.0262506	1671	0	0.395151
1672	28.1248	45.2046	0.255496	0.115029	1672	110.079	392.985													1672	0	0.010373	0.0312358	0.0262506	1672	0	0.395151
1673	18.2937	57.7444	0.235029	0.101543	1673	77.8359	568.668													1673	0	0.010373	0.0312358	0.0262506	1673	0	0.395151
1674	11.8776	62.6683	0.16627	0.0947713	1674	71.4357	661.258													1674	0	0	0.0425571	0.014766	1674	0	0
1675	12.9355	65.3661	0.110067	0.0947713	1675	117.524	689.725													1675	0	0	0.0425571	0	1675	0	#DIV/0!
1676	16.6735	67.3871	0.110067	0.097657	1676	151.485	690.039													1676	0	0	0.0742569	0	1676	0	#DIV/0!
1677	18.1519	66.6659	0.11425	0.106534	1677	158.879	625.773													1677	0	0	0.092371	0.0114846	1677	0	0
1678	21.1589	67.8885	0.117602	0.124285	1678	179.919	546.233													1678	0	0	0.092371	0.0114846	1678	0	0
1679	21.0508	69.8423	0.113324	0.108438	1679	185.757	644.077													1679	0	0.0337121	0.162959	0.0401963	1679	0	0.838688
1680	19.3965	69.9707	0.112597	0.0994102	1680	172.264	703.859													1680	0	0.0337121	0.132082	0.0401963	1680	0	0.838688
1681	20.6673	60.3096	0.103869	0.0806327	1681	198.975	747.955													1681	0	0.0563441	0.222653	0.0401963	1681	0	1.40172
1682	19.8223	48.3572	0.104181	0.0827451	1682	190.269	584.412													1682	0	0.0835862	0.163027	0.0401963	1682	0	2.07945
1683	23.9036	38.798	0.0844102	0.121666	1683	283.184	318.89													1683	0	0.0939591	0.0724566	0.0401963	1683	0	2.33751
1684	24.6829	33.8348	0.105548	0.131323	1684	233.853	257.646													1684	0	0.187288	0.0543424	0.0401963	1684	0	4.65933
1685	30.4068	28.7628	0.100703	0.0984622	1685	301.947	292.12													1685	0	0.217629	0.0392473	0.0358895	1685	0	6.06385
1686	38.7036	20.9313	0.150931	0.0970539	1686	256.432	215.667													1686	0	0.217629	0.0301902	0.0244049	1686	0	8.91742
1687	38.1474	11.9241	0.196796	0.0856735	1687	193.842	139.181													1687	0.0979483	0.150204	0.120761	0.0244049	1687	0.811092	6.15469
1688	34.9814	12.41	0.192068	0.0742932	1688	182.13	167.041													1688	0.0979483	0.195154	0.0181141	0.0129202	1688	5.40728	15.1045
1689	28.6969	16.5956	0.158029	0.049541	1689	181.593	334.988													1689	0.0979483	0.195154	0.0181141	0.0129202	1689	5.40728	15.1045
1690	28.6558	17.4908	0.148937	0.0403961	1690	192.402	432.983													1690	0	0.262578	0.0181141	0.0439288	1690	0	5.97736
1691	27.3519	20.3502	0.144209	0.0455172	1691	189.669	447.088													1691	0	0.183381	0.0181141	0.0439288	1691	0	4.17452
1692	24.8867	19.939	0.129081	0.0414935	1692	192.8	480.533													1692	0	0.0868421	0.0181141	0.0439288	1692	0	1.97688
1693	23.932	17.5752	0.112206	0.0414935	1693	213.286	423.565													1693	0	0.0577271	0.0181141	0.0310086	1693	0	1.86165
1694	22.0324	18.3229	0.113987	0.0495823	1694	193.289	369.545													1694	0	0.0473542	0.0445306	0.0310086	1694	0	1.52713
1695	23.7242	17.9238	0.107617	0.0865114	1695	220.45	207.184													1695	0	0.111509	0.0445306	0.0310086	1695	0	3.59608
1696	21.8158	22.8102	0.125489	0.0865114	1696	173.847	263.667													1696	0	0.101136	0.0445306	0.0310086	1696	0	3.26156
1697	16.0303	23.5829	0.115452	0.0927706	1697	138.849	254.206													1697	0	0.0337121	0.0445306	0.0310086	1697	0	1.08719
1698	13.6685	27.9057	0.0939265	0.0943801	1698	145.523	295.673													1698	0	0.0337121	0.0264165	0.0310086	1698	0	1.08719
1699	13.5337	35.8247	0.0924652	0.0943801	1699	146.365	379.579													1699	0	0.0224748	0.0264165	0.0310086	1699	0	0.724792
1700	8.14381	35.5536	0.104442	0.0849913	1700	77.9744	418.32													1700	0	0.0224748	0.0113213	0	1700	0	#DIV/0!
1701	8.00449	33.7016	0.0959077	0.0849913	1701	83.4604	396.53													1701	0	0	0.0113213	0	1701	0	#DIV/0!
1702	10.3829	29.3025	0.102956	0.0855035	1702	100.848	342.706													1702	0	0	0	0	1702	#DIV/0!	#DIV/0!
1703	11.8082	27.4027	0.115425	0.065787	1703	102.302	416.536													1703	0	0	0	0	1703	#DIV/0!	#DIV/0!
1704	23.6674	25.4942	0.119477	0.0691849	1704	198.091	368.494													1704	0	0	0	0	1704	#DIV/0!	#DIV/0!
1705	37.1656	23.2431	0.217202	0.141454	1705	171.111	164.315													1705	0	0	0.0100634	0.0206724	1705	0	0
1706	37.3856	22.6027	0.24932	0.141298	1706	149.95	159.965													1706	0	0	0.0100634	0.0206724	1706	0	0
1707	51.3793	21.06	0.216226	0.198162	1707	237.618	106.277													1707	0	0	0.0100634	0.0206724	1707	0	0
1708	74.0396	20.8692	0.251142	0.34166	1708	294.811	61.0816													1708	0	0	0.0100634	0.0354383	1708	0	0
1709	74.5713	19.1149	0.359929	0.333125	1709	207.183	57.3806													1709	0	0	0.0100634	0.0483586	1709	0	0
1710	92.0478	14.8305	0.37112	0.386285	1710	248.027	38.3926													1710	0	0	0.0100634	0.0483586	1710	0	0
1711	93.7603	11.7765	0.511951	0.445616	1711	183.143	26.4274													1711	0	0	0.100634	0.0483586	1711	0	0
1712	91.3686	11.2588	0.525193	0.423375	1712	173.971	26.593													1712	0	0	0.0364799	0.0770702	1712	0	0
1713	104.369	8.05044	0.48845	0.476607	1713	213.674	16.8912													1713	0	0	0.0364799	0.0770702	1713	0	0
1714	100.461	7.98154	0.574948	0.470931	1714	174.731	16.9484													1714	0	0.012259	0.0264165	0.0885548	1714	0	0.138433
1715	88.5452	11.3067	0.573917	0.431498	1715	154.282	26.2033													1715	0	0.012259	0.0264165	0.0531165	1715	0	0.230794
1716	91.1576	13.727	0.543249	0.480385	1716	167.801	28.575													1716	0	0.012259	0.0445306	0.0531165	1716	0	0.230794
1717	93.2849	26.0512	0.564943	0.51327	1717	165.123	50.7554													1717	0	0.012259	0.0445306	0.0401963	1717	0	0.304977
1718	76.2124	38.4881	0.568645	0.321233	1718	134.025	119.814													1718	0	0.012259	0.0294355	0.0588588	1718	0	0.208277
1719	71.016	39.1177	0.462605	0.328038	1719	153.513	119.247													1719	0	0.012259	0.0294355	0.0717791	1719	0	0.170787
1720	61.3351	53.4175	0.407138	0.268348	1720	150.649	199.061													1720	0	0.012259	0.0181141	0.0717791	1720	0	0.170787
1721	50.961	76.3972	0.328004	0.230727	1721	155.367	331.115													1721	0	0.012259	0	0.0602944	1721	#DIV/0!	0.203318
1722	55.6854	76.9095	0.258734	0.295197	1722	215.223	260.536													1722	0	0.012259	0	0.0602944	1722	#DIV/0!	0.203318
1723	52.6005	86.195	0.290031	0.278809	1723	181.362	309.154													1723	0	0.012259	0	0.0720662	1723	#DIV/0!	0.170107
1724	50.149	88.3898	0.247765	0.240533	1724	202.405	367.475													1724	0	0.012259	0	0.0720662	1724	#DIV/0!	0.170107
1725	39.8208	88.9735	0.251204	0.216273	1725	158.52	411.395													1725	0.0419778	0	0	0.0814627	1725	#DIV/0!	0
1726	35.4143	104.53	0.21574	0.202074	1726	164.152	517.283													1726	0.0419778	0	0	0.0685425	1726	#DIV/0!	0
1727	32.1345	102.784	0.209316	0.183254	1727	153.522	560.882													1727	0.0419778	0.0149832	0.0452853	0.0441376	1727	0.926963	0.339465
1728	30.3882	95.3426	0.176152	0.178133	1728	172.511	535.232													1728	0.0419778	0.0149832	0.0452853	0.0441376	1728	0.926963	0.339465
1729	21.9701	96.6199	0.176152	0.13155	1729	124.722	734.471													1729	0.0419778	0.0149832	0	0.0441376	1729	#DIV/0!	0.339465
1730	21.334	97.3004	0.132675	0.125917	1730	160.799	772.734													1730	0.262361	0.0149832	0	0.0671069	1730	#DIV/0!	0.223273
1731	19.1029	83.9515	0.132675	0.122162	1731	143.982	687.217													1731	0.262361	0.0149832	0	0.0671069	1731	#DIV/0!	0.223273
1732	14.6363	81.7713	0.122386	0.0657206	1732	119.592	1244.23													1732	0.220384	0.0149832	0	0.0671069	1732	#DIV/0!	0.223273
1733	12.5936	69.2139	0.105366	0.0703743	1733	119.523	983.511													1733	0.220384	0.0342472	0	0.0567707	1733	#DIV/0!	0.603256
1734	12.7635	57.1044	0.0941912	0.0633328	1734	135.506	901.656													1734	0	0.0342472	0	0.0567707	1734	#DIV/0!	0.603256
1735	13.5173	58.5717	0.0941912	0.0633328	1735	143.51	924.825													1735	0	0.0342472	0	0.0682554	1735	#DIV/0!	0.501752
1736	14.4821	55.1418	0.080008	0.059309	1736	181.008	929.737													1736	0	0.0385282	0	0.0703435	1736	#DIV/0!	0.547715
1737	14.2542	52.9531	0.0716277	0.0700634	1737	199.004	755.789													1737	0	0.0385282	0	0.0961839	1737	#DIV/0!	0.400567
1738	13.6189	43.6947	0.0731551	0.0611211	1738	186.165	714.887													1738	0	0.0385282	0.0129387	0.0961839	1738	0	0.400567
1739	15.4985	36.3549	0.0687911	0.0739043	1739	225.298	491.919													1739	0	0.0385282	0.0129387	0.0602944	1739	0	0.639
1740	17.2764	32.5243	0.0889913	0.0727662	1740	194.136	446.969													1740	0	0.0192641	0.0129387	0.0602944	1740	0	0.3195
1741	17.3628	30.5508	0.103604	0.0711567	1741	167.587	429.345													1741	0	0.0192641	0.0129387	0.0602944	1741	0	0.3195
1742	22.5587	22.0946	0.107698	0.0917267	1742	209.463	240.874													1742	0	0.0192641	0.0129387	0.0717791	1742	0	0.26838
1743	30.0614	21.4369	0.125105	0.110462	1743	240.29	194.067													1743	0	0	0.0129387	0.0717791	1743	0	0
1744	32.5733	19.5372	0.14093	0.100731	1744	231.131	193.954													1744	0	0	0.0355813	0.0602944	1744	0	0
1745	33.4577	14.3798	0.160657	0.0997925	1745	208.255	144.097													1745	0	0	0.0226427	0.0114846	1745	0	0
1746	33.2894	11.608	0.151202	0.105426	1746	220.165	110.106													1746	0	0	0.0226427	0.0531165	1746	0	0
1747	37.9675	11.2416	0.158293	0.122283	1747	239.855	91.9311													1747	0	0	0.0226427	0.0531165	1747	0	0
1748	76.1122	11.7911	0.168019	0.388544	1748	452.997	30.3468													1748	0	0	0.0226427	0.0531165	1748	0	0
1749	72.2867	11.9731	0.342156	0.26649	1749	211.269	44.929													1749	0	0.039488	0.0226427	0.0531165	1749	0	0.743422
1750	67.109	12.2494	0.34441	0.272749	1750	194.852	44.911													1750	0	0.039488	0.0226427	0.0531165	1750	0	0.743422
1751	65.2807	11.1382	0.288752	0.22397	1751	226.079	49.7309													1751	0	0.039488	0.0226427	0.0416319	1751	0	0.948504
1752	68.2001	13.3132	0.302529	0.248193	1752	225.434	53.6406													1752	0	0.039488	0	0.0373251	1752	#DIV/0!	1.05795
1753	72.3835	14.7565	0.365144	0.26567	1753	198.233	55.5445													1753	0	0.039488	0	0.0373251	1753	#DIV/0!	1.05795
1754	71.0148	15.02	0.411133	0.291983	1754	172.73	51.4413													1754	0.058769	0.039488	0	0.0244049	1754	#DIV/0!	1.61804
1755	67.9044	19.079	0.40172	0.264823	1755	169.034	72.0443													1755	0.13223	0.039488	0	0.0129202	1755	#DIV/0!	3.05629
1756	67.0684	23.9945	0.386248	0.318026	1756	173.641	75.4484													1756	0.13223	0.0507254	0	0.0129202	1756	#DIV/0!	3.92604
1757	63.0974	25.9403	0.388417	0.292989	1757	162.448	88.5366													1757	0.13223	0.0338693	0	0.0129202	1757	#DIV/0!	2.62142
1758	58.9549	26.2082	0.358159	0.291623	1758	164.605	89.8702													1758	0.13223	0.0338693	0	0.0129202	1758	#DIV/0!	2.62142
1759	49.5508	26.4485	0.348704	0.263304	1759	142.1	100.448													1759	0	0.0338693	0	0.0129202	1759	#DIV/0!	2.62142
1760	43.8654	30.3707	0.262789	0.254183	1760	166.923	119.484													1760	0	0.0216103	0	0	1760	#DIV/0!	#DIV/0!
1761	40.0474	66.0472	0.242382	0.221244	1761	165.225	298.527													1761	0	0.0216103	0	0	1761	#DIV/0!	#DIV/0!
1762	32.342	64.6257	0.2192	0.171483	1762	147.546	376.863													1762	0	0.0112374	0.0226427	0	1762	0	#DIV/0!
1763	28.3593	61.8152	0.187658	0.13922	1763	151.123	444.011													1763	0	0.0449495	0.0377378	0.0229693	1763	0	1.95694
1764	24.0544	62.074	0.146159	0.111139	1764	164.576	558.527													1764	0	0.0449495	0.0377378	0.0229693	1764	0	1.95694
1765	25.9488	63.8098	0.116438	0.0821191	1765	222.856	777.041													1765	0	0.0572085	0.0377378	0.0229693	1765	0	2.49065
1766	22.0494	68.2007	0.1383	0.037727	1766	159.432	1807.74													1766	0	0.0572085	0.0150951	0.0229693	1766	0	2.49065
1767	21.2526	68.7638	0.10053	0.037727	1767	211.405	1822.67													1767	0	0.0234963	0.0150951	0.0229693	1767	0	1.02295
1768	20.0147	66.5329	0.0861627	0.037727	1768	232.289	1763.53													1768	0	0.0272421	0.0150951	0.0344539	1768	0	0.790682
1769	18.9512	65.7126	0.0861627	0.0402307	1769	219.947	1633.39													1769	0	0.0272421	0	0.0344539	1769	#DIV/0!	0.790682
1770	16.9407	62.9002	0.0913202	0.0402307	1770	185.509	1563.49													1770	0	0.0272421	0	0.0344539	1770	#DIV/0!	0.790682
1771	17.1108	60.0645	0.0812829	0.0417955	1771	210.509	1437.1													1771	0	0.0272421	0	0.0541867	1771	#DIV/0!	0.502746
1772	15.8769	51.6351	0.0809193	0.0284346	1772	196.207	1815.93													1772	0	0.0272421	0	0.0415535	1772	#DIV/0!	0.655591
1773	19.7995	40.8406	0.085647	0.100433	1773	231.176	406.647													1773	0	0.0272421	0	0.096926	1773	#DIV/0!	0.281061
1774	18.5937	34.1733	0.105747	0.12104	1774	175.832	282.331													1774	0	0.0272421	0	0.096926	1774	#DIV/0!	0.281061
1775	19.4438	27.2876	0.111109	0.125734	1775	174.997	217.026													1775	0	0.0272421	0	0.096926	1775	#DIV/0!	0.281061
1776	22.0887	24.4816	0.141318	0.107895	1776	156.305	226.901													1776	0	0.0149832	0.0226427	0.108411	1776	0	0.138208
1777	21.7527	20.433	0.136161	0.118223	1777	159.757	172.835													1777	0	0	0.0226427	0.096926	1777	0	0
1778	25.5757	22.0511	0.126705	0.136289	1778	201.852	161.796													1778	0	0	0.0226427	0.108411	1778	0	0
1779	29.051	19.0491	0.131121	0.183331	1779	221.559	103.906													1779	0	0	0.0226427	0.108411	1779	0	0
1780	28.0897	17.7225	0.121666	0.177072	1780	230.876	100.087													1780	0	0	0.0226427	0.0788787	1780	0	0
1781	34.3262	15.9903	0.108092	0.240247	1781	317.565	66.5578													1781	0	0	0.033964	0.0520985	1781	0	0
1782	33.582	15.4874	0.129791	0.240247	1782	258.74	64.4644													1782	0	0	0.033964	0.0323658	1782	0	0
1783	34.3029	14.375	0.129791	0.234613	1783	264.294	61.2711													1783	0	0	0.033964	0.0323658	1783	0	0
1784	31.4853	14.6182	0.137355	0.1724	1784	229.226	84.7923													1784	0	0	0.0113213	0.0323658	1784	0	0
1785	31.8507	13.7295	0.104052	0.191	1785	306.104	71.8824													1785	0	0	0.0113213	0.0208812	1785	0	0
1786	37.6135	14.8067	0.108932	0.257045	1786	345.295	57.6035													1786	0.0734612	0.00963204	0.0113213	0.0208812	1786	6.48874	0.461278
1787	34.5556	15.1715	0.127842	0.242384	1787	270.298	62.5927													1787	0.0734612	0.00963204	0.0113213	0.00939653	1787	6.48874	1.02506
1788	32.4846	16.0067	0.119062	0.250523	1788	272.837	63.8933													1788	0.0734612	0.10878	0.0203784	0.22904	1788	3.60486	0.474939
1789	46.2229	17.9643	0.114698	0.432364	1789	402.995	41.549													1789	0.0734612	0.10878	0.00905707	0.0223168	1789	8.11092	4.87438
1790	40.7563	17.7681	0.271316	0.249141	1790	150.217	71.3176													1790	0	0.10878	0.0342156	0.0866308	1790	0	1.25568
1791	36.4676	19.6902	0.227191	0.227547	1791	160.516	86.5326													1791	0	0.10878	0.0523297	0.099551	1791	0	1.09271
1792	33.7207	21.6873	0.16573	0.222426	1792	203.467	97.5037													1792	0	0.119153	0.0523297	0.0901545	1792	0	1.32166
1793	31.2203	21.1881	0.161678	0.210843	1793	193.102	100.493													1793	0	0.0921835	0.0523297	0.0901545	1793	0	1.02251
1794	31.4451	25.8772	0.15695	0.219292	1794	200.351	118.003													1794	0	0.047234	0.0523297	0.0901545	1794	0	0.523923
1795	30.0307	25.2674	0.137458	0.184013	1795	218.473	137.313													1795	0.0226034	0.047234	0.0623931	0.0945843	1795	0.362275	0.499386
1796	32.8237	26.0714	0.135837	0.176545	1796	241.641	147.675													1796	0.0226034	0.030378	0.0291839	0.0816641	1796	0.774518	0.371987
1797	33.8855	26.3356	0.125951	0.170636	1797	269.036	154.338													1797	0.0226034	0.030378	0.0291839	0.0816641	1797	0.774518	0.371987
1798	28.0484	26.4897	0.130315	0.120924	1798	215.235	219.061													1798	0.0226034	0.030378	0.0201268	0.192977	1798	1.12305	0.157418
1799	22.3254	28.3579	0.0988458	0.0610795	1799	225.861	464.278													1799	0.0226034	0.030378	0.0100634	0.0537254	1799	2.2461	0.56543
1800	20.177	28.6752	0.0528295	0.0508372	1800	381.927	564.059													1800	0.0226034	0.0432207	0.0100634	0.0330531	1800	2.2461	1.30761
1801	24.7417	27.5642	0.0547635	0.0564705	1801	451.792	488.118													1801	0.0226034	0.0328477	0.0100634	0.0330531	1801	2.2461	0.993787
1802	18.3237	43.1894	0.0809235	0.0387763	1802	226.433	1113.81													1802	0.0226034	0.0328477	0.0100634	0.0182871	1802	2.2461	1.79622
1803	19.1931	41.1223	0.0856512	0.0437389	1803	224.084	940.177													1803	0.0226034	0.0328477	0.0100634	0.0182871	1803	2.2461	1.79622
1804	20.7307	38.6997	0.0815989	0.0437389	1804	254.056	884.789													1804	0.0226034	0.0593358	0.0905707	0.0276836	1804	0.249567	2.14335
1805	24.1679	36.8369	0.0938909	0.0537536	1805	257.404	685.292													1805	0.0226034	0.0489629	0	0.0173474	1805	#DIV/0!	2.82248
1806	23.2646	35.476	0.102831	0.0578702	1806	226.242	613.026													1806	0.0226034	0.0264881	0.0181141	0.0173474	1806	1.24783	1.52692
1807	23.3616	35.3373	0.113146	0.0527491	1807	206.474	669.913													1807	0.0226034	0.0457522	0.0181141	0.0173474	1807	1.24783	2.6374
1808	32.9948	34.2325	0.113146	0.060573	1808	291.613	565.144													1808	0	0.0457522	0.0181141	0.0173474	1808	0	2.6374
1809	26.6579	38.7923	0.113837	0.0656942	1809	234.177	590.499													1809	0.0489741	0.0457522	0.0181141	0.0173474	1809	2.70364	2.6374
1810	34.1414	40.8249	0.110214	0.178769	1810	309.774	228.367													1810	0.0489741	0.0457522	0.0181141	0.0173474	1810	2.70364	2.6374
1811	30.3268	35.7916	0.173948	0.116803	1811	174.344	306.428													1811	0.0489741	0.0457522	0	0.0208812	1811	#DIV/0!	2.19107
1812	28.019	30.0837	0.172057	0.131739	1812	162.847	228.358													1812	0.0489741	0.0288961	0	0.0208812	1812	#DIV/0!	1.38384
1813	26.2043	27.8158	0.172057	0.118595	1813	152.3	234.544													1813	0.0489741	0.0288961	0	0.0208812	1813	#DIV/0!	1.38384
1814	25.008	30.7746	0.173432	0.112336	1814	144.195	273.951													1814	0.0489741	0.00963204	0	0.0356472	1814	#DIV/0!	0.270205
1815	26.7633	20.9023	0.165266	0.154879	1815	161.941	134.959													1815	0	0.00963204	0	0.046923	1815	#DIV/0!	0.205273
1816	23.4439	21.5537	0.161696	0.14549	1816	144.987	148.146													1816	0	0.00963204	0.0113213	0.046923	1816	0	0.205273
1817	32.0604	22.4963	0.143301	0.164918	1817	223.728	136.409													1817	0	0.00963204	0.0113213	0.046923	1817	0	0.205273
1818	30.7864	25.7388	0.158785	0.170551	1818	193.887	150.915													1818	0	0	0.0113213	0.046923	1818	0	0
1819	29.8836	25.6366	0.160634	0.185886	1819	186.036	137.916													1819	0	0	0.0113213	0.0675954	1819	0	0
1820	24.0307	25.2476	0.164998	0.14321	1820	145.643	176.298													1820	0.0226034	0	0.0113213	0.0354383	1820	1.99654	0
1821	43.6054	32.6643	0.129583	0.184691	1821	336.506	176.859													1821	0.0226034	0	0.0113213	0.0206724	1821	1.99654	0
1822	41.4658	27.7963	0.237695	0.19095	1822	174.449	145.569													1822	0.0226034	0.0269697	0.0213847	0.0206724	1822	1.05699	1.30463
1823	38.4271	28.3792	0.227294	0.160053	1823	169.063	177.312													1823	0.0226034	0.0269697	0.0213847	0.0206724	1823	1.05699	1.30463
1824	39.5898	27.7969	0.197037	0.147641	1824	200.926	188.273													1824	0.0226034	0.0269697	0.0100634	0.0206724	1824	2.2461	1.30463
1825	45.5959	25.9326	0.205207	0.17773	1825	222.195	145.91													1825	0.0226034	0.0269697	0.0100634	0.0206724	1825	2.2461	1.30463
1826	45.0295	24.8596	0.21177	0.162367	1826	212.634	153.108													1826	0.0226034	0.0893557	0.0100634	0.208282	1826	2.2461	0.429012
1827	44.5638	23.9608	0.206612	0.162793	1827	215.688	147.185													1827	0.0226034	0.062386	0.0100634	0.208282	1827	2.2461	0.299526
1828	41.9965	25.9433	0.21177	0.147706	1828	198.312	175.642													1828	0.0226034	0.0773691	0.0100634	0.232687	1828	2.2461	0.332503
1829	41.2651	22.3444	0.21177	0.137017	1829	194.858	163.078													1829	0.0226034	0.0773691	0.0100634	0.143107	1829	2.2461	0.540639
1830	46.8553	26.7498	0.201097	0.165135	1830	232.999	161.987													1830	0.0226034	0.0998439	0.0100634	0.170793	1830	2.2461	0.58459
1831	43.0967	25.0952	0.218657	0.149219	1831	197.098	168.177													1831	0.0226034	0.0998439	0	0.170793	1831	#DIV/0!	0.58459
1832	29.5866	25.6363	0.203258	0.0990439	1832	145.562	258.838													1832	0.0226034	0.119207	0.0553488	0.170793	1832	0.408382	0.69796
1833	28.5721	20.3208	0.144229	0.121577	1833	198.103	167.143													1833	0	0.0806786	0.0553488	0.156027	1833	0	0.517081
1834	28.1385	37.8617	0.144974	0.132843	1834	194.093	285.01													1834	0	0.0806786	0.327061	0.156027	1834	0	0.517081
1835	29.7357	35.2412	0.126694	0.139928	1835	234.706	251.853													1835	0	0.215527	0.0553488	0.133058	1835	0	1.6198
1836	29.9883	33.4655	0.173813	0.163019	1836	172.532	205.286													1836	0	0.044719	0.0553488	0.0477843	1836	0	0.93585
1837	27.6834	35.5686	0.169836	0.149658	1837	163.001	237.666													1837	0	0.0297358	0.0553488	0.0215337	1837	0	1.3809
1838	25.0098	40.9447	0.169877	0.149231	1838	147.223	274.371													1838	0	0.0297358	0.0100634	0	1838	0	#DIV/0!
1839	25.3204	40.766	0.159725	0.163343	1839	158.525	249.574													1839	0	0.0193629	0.0100634	0	1839	0	#DIV/0!
1840	27.5081	40.9438	0.15903	0.19902	1840	172.974	205.727													1840	0.0979483	0.0193629	0.0100634	0	1840	9.73311	#DIV/0!
1841	28.9546	39.7565	0.185935	0.203353	1841	155.724	195.504													1841	0.0979483	0.0193629	0	0	1841	#DIV/0!	#DIV/0!
1842	29.042	38.8114	0.185935	0.19902	1842	156.195	195.012													1842	0.0979483	0.0193629	0	0	1842	#DIV/0!	#DIV/0!
1843	34.4189	40.258	0.189987	0.171841	1843	181.165	234.275													1843	0	0.0193629	0	0	1843	#DIV/0!	#DIV/0!
1844	31.8172	37.5269	0.21606	0.19589	1844	147.261	191.571													1844	0	0.0193629	0	0	1844	#DIV/0!	#DIV/0!
1845	37.4861	29.3151	0.220647	0.234285	1845	169.892	125.126													1845	0	0.0089899	0	0	1845	#DIV/0!	#DIV/0!
1846	41.215	27.3231	0.344128	0.285333	1846	119.766	95.7587													1846	0	0.0089899	0	0	1846	#DIV/0!	#DIV/0!
1847	35.7205	26.1769	0.370044	0.25674	1847	96.5302	101.959													1847	0	0	0	0	1847	#DIV/0!	#DIV/0!
1848	37.6337	28.6337	0.325108	0.268006	1848	115.757	106.84													1848	0	0.012259	0.0258773	0	1848	0	#DIV/0!
1849	37.698	30.5557	0.324478	0.235555	1849	116.181	129.718													1849	0	0.012259	0.0258773	0	1849	0	#DIV/0!
1850	31.7631	27.4074	0.329635	0.20888	1850	96.3584	131.211													1850	0	0.012259	0.0258773	0	1850	0	#DIV/0!
1851	31.4692	25.7695	0.282587	0.205125	1851	111.361	125.628													1851	0	0.012259	0.0258773	0	1851	0	#DIV/0!
1852	31.0578	25.6911	0.285703	0.205125	1852	108.707	125.247													1852	0	0.012259	0.0258773	0	1852	0	#DIV/0!
1853	29.0155	27.1446	0.257111	0.162406	1853	112.852	167.141													1853	0	0.012259	0.0258773	0	1853	0	#DIV/0!
1854	33.2383	28.7761	0.251438	0.147293	1854	132.193	195.367													1854	0	0.012259	0.0258773	0	1854	0	#DIV/0!
1855	33.8103	28.8842	0.286309	0.133523	1855	118.09	216.324													1855	0	0.012259	0.0271712	0.0258405	1855	0	0.474409
1856	29.8784	36.6096	0.262663	0.126089	1856	113.752	290.346													1856	0	0.012259	0.0384925	0.0387607	1856	0	0.316273
1857	26.8039	36.9827	0.226315	0.131723	1857	118.436	280.762													1857	0	0.012259	0.0384925	0.0387607	1857	0	0.316273
1858	38.4306	41.7706	0.170126	0.182255	1858	225.895	229.188													1858	0	0.012259	0.0384925	0.0387607	1858	0	0.316273
1859	59.4679	44.7887	0.236953	0.371194	1859	250.969	120.661													1859	0	0.031523	0.0686828	0.0502453	1859	0	0.627382
1860	63.6058	38.8355	0.340558	0.359288	1860	186.769	108.09													1860	0	0.031523	0.0686828	0.0502453	1860	0	0.627382
1861	63.6713	39.7409	0.381241	0.349445	1861	167.011	113.726													1861	0	0.043782	0.0686828	0.0631656	1861	0	0.693131
1862	77.8734	39.649	0.366264	0.420653	1862	212.615	94.2558													1862	0	0.043782	0.0686828	0.0631656	1862	0	0.693131
1863	74.3048	33.8646	0.394458	0.410594	1863	188.372	82.4772													1863	0	0.043782	0.0686828	0.0373251	1863	0	1.17299
1864	80.9625	32.6524	0.387083	0.478707	1864	209.161	68.2096													1864	0	0.043782	0.0573614	0.0244049	1864	0	1.79399
1865	78.1707	32.4438	0.461738	0.42246	1865	169.297	76.7975													1865	0	0.043782	0.0301902	0.0244049	1865	0	1.79399
1866	113.256	31.5712	0.434292	0.573946	1866	260.783	55.0072													1866	0	0.0245179	0.0301902	0.0244049	1866	0	1.00463
1867	102.408	34.5876	0.601208	0.491578	1867	170.338	70.3603													1867	0	0.0245179	0.0301902	0.0244049	1867	0	1.00463
1868	92.7987	34.675	0.549568	0.448342	1868	168.858	77.3403													1868	0	0.0245179	0	0.0129202	1868	#DIV/0!	1.89764
1869	99.1463	32.1512	0.526293	0.503826	1869	188.386	63.8141													1869	0	0.0245179	0	0	1869	#DIV/0!	#DIV/0!
1870	97.4989	26.808	0.536835	0.501615	1870	181.618	53.4435													1870	0	0.012259	0.0100634	0	1870	0	#DIV/0!
1871	88.9921	36.1134	0.510675	0.449304	1871	174.264	80.3762													1871	0	0.012259	0.0100634	0	1871	0	#DIV/0!
1872	93.4035	45.0892	0.459629	0.447384	1872	203.215	100.784													1872	0	0	0.0100634	0	1872	0	#DIV/0!
1873	92.946	52.1108	0.474702	0.41821	1873	195.799	124.604													1873	0	0	0.0100634	0	1873	0	#DIV/0!
1874	63.2738	53.4226	0.469545	0.282482	1874	134.756	189.119													1874	0	0	0.0100634	0	1874	0	#DIV/0!
1875	55.6789	71.3753	0.325889	0.292593	1875	170.852	243.94													1875	0	0	0.0100634	0	1875	0	#DIV/0!
1876	53.5476	71.5106	0.272437	0.254144	1876	196.551	281.378													1876	0	0	0.0100634	0	1876	0	#DIV/0!
1877	46.7311	77.87	0.274057	0.227995	1877	170.516	341.543													1877	0	0	0.0100634	0	1877	0	#DIV/0!
1878	47.7905	76.3721	0.233075	0.253393	1878	205.043	301.398													1878	0	0	0.0100634	0.0258405	1878	0	0
1879	49.0156	102.973	0.213084	0.278447	1879	230.03	369.812													1879	0	0	0	0.0258405	1879	#DIV/0!	0
1880	44.6908	95.6077	0.202063	0.261633	1880	221.172	365.427													1880	0	0	0	0.0258405	1880	#DIV/0!	0
1881	39.3638	91.4513	0.165239	0.249183	1881	238.223	367.004													1881	0.0979483	0.0224748	0	0.0373251	1881	#DIV/0!	0.602135
1882	36.7707	104.965	0.159161	0.250375	1882	231.029	419.229													1882	0.0979483	0.0224748	0	0.0373251	1882	#DIV/0!	0.602135
1883	25.6563	104.257	0.206074	0.203716	1883	124.5	511.774													1883	0.0979483	0.0224748	0	0.0373251	1883	#DIV/0!	0.602135
1884	26.0793	95.2564	0.108311	0.215879	1884	240.782	441.249													1884	0	0.0224748	0	0.0373251	1884	#DIV/0!	0.602135
1885	25.3693	98.3601	0.134098	0.163168	1885	189.184	602.815													1885	0	0.0224748	0	0.0476613	1885	#DIV/0!	0.471552
1886	26.8949	97.4142	0.118902	0.150735	1886	226.194	646.262													1886	0	0.0224748	0.0113213	0.0591459	1886	0	0.379988
1887	27.3187	71.3081	0.135607	0.172244	1887	201.455	413.995													1887	0	0	0.0113213	0.0591459	1887	0	0
1888	26.9928	59.2672	0.152626	0.172244	1888	176.856	344.089													1888	0	0	0.0113213	0.0591459	1888	0	0
1889	23.8211	57.3093	0.152626	0.146752	1889	156.074	390.519													1889	0	0	0.0113213	0.0591459	1889	0	0
1890	24.7423	53.2024	0.147469	0.155561	1890	167.78	342.004													1890	0	0.0269697	0.0226427	0.133796	1890	0	0.201573
1891	24.4288	50.0048	0.133286	0.155561	1891	183.281	321.449													1891	0.0734612	0.0269697	0.0226427	0.169033	1891	3.24437	0.159553
1892	22.7483	49.8476	0.128128	0.113137	1892	177.543	440.594													1892	0.0734612	0.0269697	0.0226427	0.180518	1892	3.24437	0.149402
1893	22.8543	47.6068	0.123712	0.123104	1893	184.737	386.721													1893	0.0734612	0.0597186	0.0614587	0.183389	1893	1.19529	0.325639
1894	23.1823	43.5847	0.134543	0.141906	1894	172.304	307.138													1894	0.0734612	0.11393	0.0652325	0.105868	1894	1.12614	1.07616
1895	16.3121	41.5819	0.146004	0.103499	1895	111.723	401.76													1895	0	0.0869608	0.0652325	0.0711265	1895	0	1.22262
1896	15.2085	29.4738	0.0932982	0.0954104	1896	163.009	308.916													1896	0	0.109436	0.0652325	0.106565	1896	0	1.02694
1897	15.2397	30.3604	0.103613	0.104531	1897	147.082	290.444													1897	0	0.12292	0.0652325	0.106565	1897	0	1.15348
1898	14.4437	29.313	0.0865935	0.0974182	1898	166.799	300.899													1898	0.0979483	0.142184	0.0539111	0.11805	1898	1.81685	1.20445
1899	15.7233	32.0962	0.0881694	0.0958535	1899	178.331	334.847													1899	0.0979483	0.115215	0.0720253	0.11805	1899	1.35992	0.975987
1900	21.5757	32.4585	0.101625	0.111144	1900	212.307	292.041													1900	0.0979483	0.0959507	0.0181141	0.138722	1900	5.40728	0.691676
1901	18.14	32.0993	0.152075	0.096837	1901	119.283	331.477													1901	0	0.0959507	0.0181141	0.101397	1901	0	0.946289
1902	26.8916	30.6262	0.130414	0.148902	1902	206.202	205.68													1902	0	0.106324	0.0181141	0.0891291	1902	0	1.19292
1903	25.7036	30.3901	0.193163	0.145616	1903	133.067	208.7													1903	0	0.0778556	0.0181141	0.0729275	1903	0	1.06758
1904	24.9781	29.6495	0.211281	0.12657	1904	118.222	234.253													1904	0	0.0778556	0	0.0729275	1904	#DIV/0!	1.06758
1905	27.265	28.2274	0.188696	0.157909	1905	144.492	178.758													1905	0	0.0463326	0	0.0522552	1905	#DIV/0!	0.88666
1906	25.6448	27.4738	0.19831	0.11785	1906	129.317	233.125													1906	0	0.0463326	0	0.0315828	1906	#DIV/0!	1.46702
1907	24.4375	27.6526	0.187909	0.112217	1907	130.049	246.422													1907	0	0.0328477	0.0452853	0.0200981	1907	0	1.63437
1908	24.6387	19.6307	0.202881	0.135376	1908	121.445	145.009													1908	0	0.010373	0.0452853	0.0330184	1908	0	0.314157
1909	25.6962	17.0433	0.211609	0.160725	1909	121.433	106.04													1909	0	0.0553225	0	0.0330184	1909	#DIV/0!	1.67551
1910	26.8256	16.6093	0.211609	0.160725	1910	126.77	103.34													1910	0	0.0553225	0	0.0330184	1910	#DIV/0!	1.67551
1911	28.4129	15.4432	0.206559	0.156031	1911	137.554	98.975													1911	0	0.0553225	0.00905707	0.0330184	1911	0	1.67551
1912	29.1322	15.1384	0.201831	0.21279	1912	144.34	71.1425													1912	0	0.0649545	0.00905707	0.0215337	1912	0	3.01641
1913	25.2187	18.7752	0.184635	0.175278	1913	136.587	107.117													1913	0	0.0649545	0.00905707	0.0215337	1913	0	3.01641
1914	31.6249	17.2482	0.164798	0.132513	1914	191.901	130.163													1914	0	0.0649545	0.00905707	0.0129202	1914	0	5.02735
1915	26.9163	28.5033	0.174354	0.063662	1915	154.378	447.728													1915	0	0.00963204	0.00905707	0.0129202	1915	0	0.7455
1916	21.1243	27.7527	0.125744	0.0580287	1916	167.994	478.258													1916	0	0.00963204	0.00905707	0	1916	0	#DIV/0!
1917	25.5848	28.5017	0.117016	0.0517695	1917	218.644	550.55													1917	0	0.0192641	0.00905707	0	1917	0	#DIV/0!
1918	22.3507	30.5365	0.172111	0.0461363	1918	129.862	661.876													1918	0	0.0192641	0.0518266	0.0103362	1918	0	1.86375
1919	21.2649	29.8178	0.100335	0.0305365	1919	211.938	976.464													1919	0	0.04001	0.0518266	0.0251022	1919	0	1.59389
1920	20.9647	29.8891	0.111791	0.0305365	1920	187.535	978.799													1920	0	0.167252	0.110769	0.214644	1920	0	0.779206
1921	21.8718	30.292	0.108009	0.0489529	1921	202.5	618.799													1921	0	0.167252	0.101712	0.111282	1921	0	1.50296
1922	28.9596	31.1452	0.133587	0.0681572	1922	216.784	456.962													1922	0	0.167252	0.101712	0.111282	1922	0	1.50296
1923	28.2841	33.1618	0.194412	0.0743026	1923	145.485	446.307													1923	0	0.167252	0.101712	0.111282	1923	0	1.50296
1924	30.1706	33.428	0.189266	0.0634628	1924	159.409	526.733													1924	0	0.167252	0.110769	0.111282	1924	0	1.50296
1925	29.7836	33.2258	0.195053	0.07086	1925	152.695	468.894													1925	0	0.152541	0.122091	0.138968	1925	0	1.09767
1926	34.2147	28.481	0.185016	0.108757	1926	184.928	261.879													1926	0	0.0851167	0.0994481	0.106975	1926	0	0.795669
1927	47.5817	35.6395	0.283006	0.192052	1927	168.13	185.572													1927	0	0.0851167	0.0405052	0.0922091	1927	0	0.923084
1928	46.397	30.3272	0.335765	0.124879	1928	138.183	242.852													1928	0	0.0851167	0.0405052	0.0818729	1928	0	1.03962
1929	59.5548	25.1419	0.327455	0.24351	1929	181.872	103.248													1929	0	0.0851167	0.0446384	0.0603392	1929	0	1.41064
1930	58.8166	29.97	0.459531	0.24351	1930	127.993	123.075													1930	0	0.0851167	0.0446384	0.050003	1930	0	1.70223
1931	57.9625	26.2325	0.441771	0.229426	1931	131.205	114.339													1931	0	0.0754846	0.0446384	0.0406064	1931	0	1.85893
1932	58.0178	25.2824	0.441771	0.229426	1932	131.33	110.198													1932	0.200349	0.032264	0.0559598	0.0258405	1932	3.58023	1.24858
1933	57.3265	25.8662	0.456318	0.257166	1933	125.628	100.582													1933	0.200349	0.021891	0.0446384	0.0129202	1933	4.48826	1.69432
1934	54.0244	26.6907	0.457149	0.218208	1934	118.177	122.318													1934	0.200349	0.021891	0.0355813	0.0129202	1934	5.63072	1.69432
1935	49.8512	33.658	0.437497	0.186798	1935	113.947	180.183													1935	0.200349	0.021891	0.0355813	0.0129202	1935	5.63072	1.69432
1936	42.5235	33.7017	0.399973	0.164489	1936	106.316	204.887													1936	0.200349	0.00963204	0.0226427	0.0129202	1936	8.84828	0.7455
1937	31.8409	35.2641	0.30803	0.135042	1937	103.369	261.134													1937	0.200349	0.0246152	0.0113213	0	1937	17.6966	#DIV/0!
1938	30.5155	36.6329	0.219421	0.127218	1938	139.073	287.953													1938	0.0534263	0.0246152	0.0113213	0	1938	4.71908	#DIV/0!
1939	34.7556	44.3477	0.186728	0.139909	1939	186.129	316.976													1939	0.0534263	0.0246152	0.0113213	0	1939	4.71908	#DIV/0!
1940	36.8291	51.6516	0.206367	0.141926	1940	178.464	363.932													1940	0.0534263	0.0149832	0	0.0103362	1940	#DIV/0!	1.44958
1941	37.0285	50.7974	0.19737	0.164013	1941	187.61	309.716													1941	0.0534263	0.0149832	0	0.0103362	1941	#DIV/0!	1.44958
1942	33.2824	65.3452	0.150683	0.156695	1942	220.878	417.023													1942	0.0534263	0.0318392	0.0100634	0.0103362	1942	5.30897	3.08037
1943	33.6776	64.4281	0.120134	0.170822	1943	280.333	377.164													1943	0	0.0318392	0.0100634	0.0103362	1943	0	3.08037
1944	37.1085	63.5011	0.107343	0.195726	1944	345.699	324.439													1944	0	0.0318392	0.0100634	0.0103362	1944	0	3.08037
1945	40.5049	64.1832	0.141522	0.192169	1945	286.209	333.993													1945	0	0.0318392	0.0191205	0.0103362	1945	0	3.08037
1946	40.7902	63.8409	0.143947	0.192169	1946	283.371	332.212													1946	0	0.0168561	0.0191205	0.0103362	1946	0	1.63078
1947	40.6499	60.8889	0.143947	0.187902	1947	282.396	324.047													1947	0	0.0168561	0.0191205	0.0103362	1947	0	1.63078
1948	43.089	55.4782	0.143947	0.188841	1948	299.34	293.783													1948	0	0.0168561	0.0191205	0.0310086	1948	0	0.543594
1949	48.8752	46.6714	0.205674	0.187276	1949	237.635	249.212													1949	0	0.0318392	0.0191205	0.0310086	1949	0	1.02679
1950	50.8158	36.692	0.260421	0.186182	1950	195.129	197.075													1950	0.0489741	0.0149832	0.0191205	0.0206724	1950	2.56134	0.724792
1951	47.9522	34.6126	0.265579	0.148087	1951	180.557	233.732													1951	0.0489741	0.0149832	0.00905707	0.0206724	1951	5.40728	0.724792
1952	37.2117	39.1132	0.248305	0.127329	1952	149.863	307.183													1952	0.0489741	0.0149832	0.00905707	0.0206724	1952	5.40728	0.724792
1953	35.6766	38.6151	0.203069	0.13181	1953	175.687	292.96													1953	0.0489741	0.0149832	0.00905707	0.0206724	1953	5.40728	0.724792
1954	36.7439	37.0007	0.166675	0.125551	1954	220.453	294.707													1954	0.0489741	0.0149832	0.00905707	0.0206724	1954	5.40728	0.724792
1955	38.4191	28.8887	0.180183	0.125124	1955	213.223	230.881													1955	0.0489741	0.0342472	0	0.0526653	1955	#DIV/0!	0.650281
1956	44.6895	27.1852	0.204604	0.175217	1956	218.42	155.152													1956	0.0489741	0.0342472	0	0.0526653	1956	#DIV/0!	0.650281
1957	48.9526	30.0593	0.204366	0.193182	1957	239.534	155.601													1957	0.0489741	0.0342472	0	0.0526653	1957	#DIV/0!	0.650281
1958	49.2507	32.7618	0.224335	0.186451	1958	219.541	175.713													1958	0.0489741	0.0192641	0	0.031993	1958	#DIV/0!	0.602135
1959	46.5907	33.1556	0.219971	0.180192	1959	211.804	184.002													1959	0.0489741	0.0473575	0	0.0549623	1959	#DIV/0!	0.861637
1960	46.5117	33.3081	0.210515	0.165597	1960	220.942	201.14													1960	0.0489741	0.0577305	0	0.0549623	1960	#DIV/0!	1.05037
1961	43.0689	34.8527	0.191665	0.15066	1961	224.709	231.333													1961	0.0489741	0.0577305	0	0.0377353	1961	#DIV/0!	1.52988
1962	47.0287	37.2732	0.173585	0.164771	1962	270.926	226.211													1962	0	0.0384664	0	0.0229693	1962	#DIV/0!	1.67469
1963	49.9919	38.9521	0.183429	0.159224	1963	272.541	244.638													1963	0	0.0384664	0.0452853	0.0488098	1963	0	0.788088
1964	78.6622	37.9896	0.185681	0.239699	1964	423.643	158.489													1964	0	0.0384664	0.0452853	0.0488098	1964	0	0.788088
1965	72.4526	32.8152	0.259318	0.200422	1965	279.396	163.73													1965	0	0.0384664	0.0100634	0.0488098	1965	0	0.788088
1966	64.0421	33.596	0.208107	0.21846	1966	307.737	153.785													1966	0	0.0384664	0.0100634	0.0602944	1966	0	0.637976
1967	48.4695	34.6201	0.21202	0.142582	1967	228.608	242.808													1967	0	0.0216103	0.0100634	0.0344539	1967	0	0.627224
1968	46.8627	37.0324	0.147691	0.146915	1968	317.302	252.067													1968	0	0.0216103	0.0100634	0.0114846	1968	0	1.88167
1969	45.3128	42.4842	0.138599	0.153174	1969	326.934	277.358													1969	0	0.0216103	0.0100634	0.0415535	1969	0	0.52006
1970	44.6683	46.6204	0.138599	0.149151	1970	322.284	312.573													1970	0	0.0216103	0.0100634	0.0415535	1970	0	0.52006
1971	46.4046	48.7791	0.131575	0.195379	1971	352.684	249.664													1971	0	0.010373	0.0100634	0.0518897	1971	0	0.199904
1972	39.9607	46.3946	0.157886	0.192059	1972	253.098	241.564													1972	0	0.010373	0.0100634	0.0518897	1972	0	0.199904
1973	36.4454	47.8868	0.160851	0.159562	1973	226.579	300.115													1973	0	0	0.0100634	0.0518897	1973	0	0
1974	47.0397	46.4465	0.124467	0.230345	1974	377.928	201.639													1974	0	0	0	0.0518897	1974	#DIV/0!	0
1975	44.6739	48.5876	0.159399	0.219392	1975	280.265	221.465													1975	0	0	0	0.0404051	1975	#DIV/0!	0
1976	40.76	50.3083	0.167659	0.183714	1976	243.112	273.84													1976	0	0	0	0.0404051	1976	#DIV/0!	0
1977	41.4262	63.3342	0.170066	0.202833	1977	243.589	312.248													1977	0	0	0	0.0533253	1977	#DIV/0!	0
1978	40.962	64.442	0.20249	0.213588	1978	202.292	301.712													1978	0	0	0	0.0533253	1978	#DIV/0!	0
1979	40.176	59.23	0.218564	0.198053	1979	183.818	299.06													1979	0	0.0168561	0	0.0535341	1979	#DIV/0!	0.314866
1980	41.9823	51.1002	0.217618	0.216261	1980	192.917	236.289													1980	0	0.0168561	0	0.0544738	1980	#DIV/0!	0.309434
1981	42.8109	49.9049	0.242202	0.209514	1981	176.757	238.194													1981	0	0.0168561	0	0.0441376	1981	#DIV/0!	0.381898
1982	48.9654	48.0092	0.25093	0.206494	1982	195.135	232.497													1982	0	0.0337121	0.110698	0.0441376	1982	0	0.763796
1983	48.4314	47.8927	0.269313	0.206494	1983	179.833	231.933													1983	0	0.0337121	0.110698	0.0441376	1983	0	0.763796
1984	47.896	51.3393	0.25513	0.200861	1984	187.732	255.597													1984	0	0.0710548	0.0201268	0.0441376	1984	0	1.60985
1985	37.9306	44.982	0.210555	0.168346	1985	180.146	267.201													1985	0	0.131737	0.038241	0.0441376	1985	0	2.98468
1986	33.2325	42.2796	0.174148	0.140094	1986	190.829	301.795													1986	0	0.131737	0.038241	0.0441376	1986	0	2.98468
1987	42.1962	49.0433	0.166313	0.249699	1987	253.715	196.41													1987	0	0.1868	0.038241	0.0441376	1987	0	4.23222
1988	35.8846	45.4457	0.183506	0.158957	1988	195.55	285.9													1988	0	0.1868	0.038241	0.0326529	1988	0	5.72076
1989	34.7557	40.4933	0.137174	0.145788	1989	253.371	277.755													1989	0	0.1868	0.038241	0.0420495	1989	0	4.44238
1990	52.2805	39.0827	0.142847	0.242535	1990	365.99	161.142													1990	0	0.0980245	0.0201268	0.0223168	1990	0	4.39242
1991	51.47	37.3516	0.282232	0.215791	1991	182.368	173.091													1991	0	0.156459	0	0.0338014	1991	#DIV/0!	4.62877
1992	48.9967	35.9578	0.274397	0.177724	1992	178.561	202.324													1992	0	0.129489	0	0.0858925	1992	#DIV/0!	1.50757
1993	51.9931	36.2546	0.279555	0.195876	1993	185.986	185.09													1993	0.0419778	0.095777	0	0.0823688	1993	#DIV/0!	1.16278
1994	47.1515	35.3664	0.306477	0.172851	1994	153.85	204.607													1994	0.0419778	0.0238578	0	0.0995958	1994	#DIV/0!	0.239546
1995	56.3492	39.8198	0.289239	0.210947	1995	194.819	188.767													1995	0.1889	0.0238578	0.0603805	0.0995958	1995	3.1285	0.239546
1996	58.6209	38.7214	0.353743	0.225969	1996	165.716	171.357													1996	0.1889	0.0238578	0.0603805	0.0995958	1996	3.1285	0.239546
[truncated: 567 more rows]

## Sheet: Fig. 1e
TM-aligned position	30C			50C			100C
	Naa10	Naa20		Naa10	Naa20		Naa10	Naa20
1	2.0236	1.5625		1.8216	1.6022		1.9131	5.4484
2	1.1803	1.2554		1.0776	1.3228		1.2601	4.0584
3	0.7481	0.7806		0.7596	0.882		0.8606	2.5983
4	0.6582	0.7954		0.7203	0.8614		0.8254	1.854
5	0.5529	0.6726		0.5794	0.7283		0.6897	1.1992
6	0.5855	0.8005		0.6361	0.8627		0.7558	1.311
7	0.5723	0.9076		0.6142	0.8909		0.8071	1.4602
8	0.5832	0.9691		0.6177	0.9963		0.8325	1.8038
9	0.7282	1.1262		0.7637	1.1502		1.0586	2.2606
10	0.7624	1.3706		0.7788	1.2899		1.0487	2.0787
11	0.6172	1.187		0.6187	1.0386		0.7995	1.7523
12	0.7031	1.2987		0.7005	0.9606		0.8915	2.0337
13	0.8744	1.4185		0.8342	1.1343		1.1432	2.2945
14	0.8952	1.2228		0.7744	1.0394		1.0904	2.6171
15	0.9094	1.1326		0.7487	0.9549		1.0499	2.8817
16	1.106	1.5863		0.9147	1.2582		1.2772	3.5399
17	1.3838	1.597		1.0841	1.297		1.538	3.3479
18	1.5241	1.3522		1.1506	1.0333		1.7132	3.4825
19	1.6947	1.5194		1.1778	1.0432		1.9392	3.3693
20	1.8369	1.8767		1.4357	1.4589		2.6984	3.6303
21	1.9951	1.694		1.7307	1.4956		3.2562	3.0308
22	1.8782	2.0443		1.8935	1.8957		3.2633	3.9209
23	1.6934	2.2744		2.0465	1.9133		2.7146	4.3861
24	1.5848	1.8505		2.3694	1.352		2.8528	3.6869
25	1.3361	1.6414		2.0365	1.2911		2.4269	3.6114
26	1.3574	1.6501		1.7622	1.3354		1.9602	2.7331
27	1.0707	1.2518		1.2126	1.1114		1.426	1.8472
28	0.9466	1.1763		1.0647	1.1228		1.1824	1.5176
29	0.8539	1.19		0.8989	1.1304		1.0206	1.5357
30	0.7981	1.1677		0.8081	1.1395		0.9817	1.4412
31	0.6457	0.911		0.6853	0.9095		0.8403	1.158
32	0.5771	0.7635		0.6114	0.801		0.7571	1.0536
33	0.6169	0.9232		0.6406	1.0432		0.8284	1.2359
34	0.6485	1.0107		0.6542	1.1293		0.8538	1.3389
35	0.6092	0.9026		0.6048	1.0131		0.7167	1.2785
36	0.6468	0.8801		0.6588	0.9882		0.8226	1.2485
37	0.748	1.0541		0.7338	1.217		0.9205	1.382
38	0.8596	1.0804		0.7677	1.2861		0.8299	1.3565
39	0.8308	0.9659		0.7642	1.1211		0.7795	1.2426
40	0.985	0.9732		0.8717	1.0739		0.9269	1.2465
41	0.8136	0.991		0.7602	1.1434		0.83	1.2126
42	0.7305	0.6299		0.6557	0.669		0.7305	0.8494
43	0.5654	0.5569		0.5824	0.5666		0.7108	0.8281
44	0.459	0.4649		0.4742	0.4831		0.5953	0.7492
45	0.4713	0.5428		0.4863	0.5468		0.6091	1.0128
46	0.4865	0.5884		0.5042	0.5991		0.632	1.5916
47	0.6571	0.8355		0.6489	0.8386		0.7683	2.7611
48	1.0758	1.4319		1.0436	1.4335		1.1246	3.1815
49	2.0683	2.045		1.8391	2.4817		1.9898	3.2595
50	1.2265	1.4702		1.0651	2.8201		1.1738	3.2043
51	0.7837	1.3427		0.7221	1.6857		0.8401	2.2724
52	0.7974	0.7254		0.6833	0.8303		0.8183	1.4857
53	0.6872	0.5764		0.6414	0.7007		0.7727	1.1034
54	0.5205	0.5137		0.5146	0.5741		0.6266	0.8745
55	0.438	0.472		0.4456	0.5076		0.5582	0.7167
56	0.458	0.4694		0.4614	0.5149		0.5611	0.7213
57	0.4874	0.4671		0.4982	0.5288		0.5788	0.7552
58	0.5537	0.5184		0.6066	0.6085		0.6291	0.8374
59	0.6118	0.5983		0.6226	0.7213		0.6972	0.975
60	0.8924	0.7525		0.9563	0.9232		1.2662	1.2979
61	0.6104	0.5611		0.6501	0.6436		0.7996	0.8054
62	0.5203	0.5309		0.5424	0.6095		0.6467	0.7963
63	0.5551	0.5249		0.5758	0.5899		0.7211	0.8031
64	0.6339	0.5779		0.6536	0.6461		0.8218	0.9587
65	0.5951	0.5261		0.6051	0.5846		0.7669	0.8619
66	0.7552	0.6077		0.7357	0.6559		0.8679	0.9911
67	0.637	0.5851		0.6351	0.6402		1.1314	0.9301
68	0.6641	0.6905		0.6935	0.7143		2.0661	1.0753
69	0.7677	0.8171		0.8256	0.7979		2.5832	1.2278
70	1.0165	1.1783		1.1351	1.1311		2.1702	1.8854
71	1.1515	1.2359		1.2786	1.279		2.4246	1.9356
72	0.9557	0.9996		1.0729	1.0962		2.0493	2.1009
73	1.1609	1.3221		1.352	1.4083		3.3813	2.8465
74	1.3769	1.7351		1.2616	1.8818		2.7185	2.6056
75	1.0426	1.4581		1.0752	1.5938		2.0781	2.2274
76	0.7779	1.1734		0.8584	1.4763		1.6729	1.8341
77	0.5706	0.6779		0.6891	0.8355		1.0673	1.1525
78	0.5913	0.6599		0.6788	0.7591		0.9618	1.0643
79	0.5637	0.6923		0.6571	0.7976		0.9529	1.1196
80	0.5077	0.6031		0.6062	0.6796		0.8802	0.9486
81	0.467	0.5061		0.574	0.5456		0.7556	0.7479
82	0.5369	0.5531		0.616	0.5975		0.818	0.8229
83	0.6202	0.6055		0.6332	0.6501		0.8775	0.9159
84	0.5779	0.5749		0.5947	0.627		0.7859	0.8467
85	0.5188	0.5266		0.6143	0.5893		0.8065	0.7481
86	0.5324	0.6363		0.6119	0.6992		0.8297	0.8958
87	0.5831	0.7747		0.6032	0.8758		0.8022	1.0967
88	0.5906	0.7379		0.6123	0.8657		0.7668	1.1041
89	0.5266	0.5796		0.6025	0.7516		0.7827	1.0004
90	0.6217	0.8805		0.6811	1.0821		0.9799	1.3985
91	0.7678	0.9385		0.8147	1.2304		1.1563	1.5625
92	0.7834	1.3097		0.85	1.6836		1.154	2.2357
93	0.7271	1.481		0.7945	1.8652		1.1667	2.5274
94	0.6794	0.9638		0.7443	1.2825		0.9766	1.8401
95	0.5681	0.7953		0.6227	1.0289		0.8045	1.9313
96	0.5481	0.642		0.6074	0.787		0.8881	1.3328
97	0.5085	0.6368		0.5684	0.7178		0.744	1.1263
98	0.5115	0.5252		0.5371	0.5778		0.7043	0.8336
99	0.5305	0.4758		0.571	0.5188		0.7103	0.6803
100	0.6392	0.4707		0.6921	0.5476		0.838	0.7218
101	0.8696	0.5997		0.9474	0.6695		1.1339	0.9023
102	0.9295	0.8432		1.0191	1.0166		1.2392	1.312
103	1.1078	0.9322		1.1941	1.1512		1.5464	1.5792
104	1.2829	1.1073		1.3581	1.3879		1.8194	1.9272
105	1.4008	1.203		1.5698	1.5116		2.1095	2.0266
106	1.2237	1.3857		1.4064	1.7103		2.0823	2.3437
107	1.0993	1.238		1.5523	1.4757		2.3584	2.0789
108	1.1217	1.2532		1.516	1.4077		2.3452	2.0491
109	0.9808	1.3321		1.3923	1.4453		2.0499	2.1534
110	0.8325	1.0872		1.1198	1.1966		1.8126	1.7731
111	0.8752	0.9322		1.2025	1.0249		1.9776	1.5153
112	0.8653	1.053		1.1269	1.0781		1.7932	1.7067
113	0.6833	1.0253		0.9146	1.0076		1.4761	1.6197
114	0.7836	0.8252		1.1023	0.8087		1.6769	1.2812
115	1.1249	0.9024		1.5306	0.8941		2.1633	1.4169
116	1.0727	1.0845		1.4297	1.0327		2.1779	1.6707
117	0.8321	0.9711		1.1076	0.8914		1.8762	1.4248
118	0.7818	0.8783		0.9656	0.8246		1.6657	1.2668
119	0.6168	0.8356		0.7528	0.8874		1.3234	1.1511
120	0.6452	0.6606		0.7457	0.7197		1.1994	0.9727
121	0.8522	0.734		0.9299	0.8291		1.3294	1.1218
122	1.1496	0.8399		1.202	0.9416		1.5243	1.3146
123	1.0711	0.9046		1.1049	1.0458		1.3723	1.4316
124	1.3304	1.1515		1.3422	1.3662		1.7148	1.7725
125	0.8801	0.8327		0.9129	1.015		1.0728	1.3791
126	0.7548	0.7872		0.7852	0.8725		0.9422	1.1591
127	0.5557	0.5855		0.6016	0.6464		0.7599	0.8479
128	0.4998	0.5204		0.5691	0.5416		0.9663	0.7481
129	0.5515	0.554		0.6023	0.5678		1.0208	0.8298
130	0.6353	0.796		0.7042	0.8348		1.1722	1.1808
131	0.6758	0.7941		0.7941			1.2937	1.2937

## Sheet: Fig. 1f
TM-aligned position	30C			50C			100C
	Naa15	Naa25		Naa15	Naa25		Naa15	Naa25
1
2
3
4
5
6
7
8
9
10
11
12
13
14
15
16
17
18
19
20
21
22
23
24
25
26
27
28
29
30
31
32
33
34
35
36
37
38
39
40
41
42
43
44
45
46
47
48
49
50
51
52
53	3.1858			3.921			9.5373
54	3.0101			3.7276			8.9615
55	3.1655			4.0133			9.1157
56	3.0257			3.9079			9.1862
57	2.6747			3.4557			8.2647
58	2.6754			3.494			7.6314
59	2.8357			3.7726			8.3715
60	2.6006			3.506			8.0293
61	2.3579			3.2147			6.7388
62	2.6082			3.5552			7.2391
63	2.7008			3.7092			8.1763
64	2.4295			3.3837			7.5065
65	2.4477			3.4179			7.1334
66	2.8425			3.9111			8.3248
67	2.8006			3.8837			7.8398
68	2.7482			3.7736			6.764
69	3.0779			4.1228			6.4879
70	4.4365	2.2196		5.1248	2.4565		6.5834	3.5924
71	4.3374	2.0151		4.9945	2.1893		6.3198	3.2618
72	3.1107	1.9398		4.1591	2.0517		5.4749	3.0441
73	2.4114	2.0142		3.4848	2.0519		4.5891	3.0542
74	1.9838	1.9806		2.8463	2.0289		3.987	3.1886
75	1.7045	1.9518		2.489	2.0055		3.5429	3.2185
76	1.7314	2.1196		2.4717	2.2371		3.6664	3.6076
77	1.7079	1.9532		2.487	2.0872		3.7311	3.443
78	1.4983	1.7024		2.2071	1.7942		3.3302	3.0509
79	1.462	1.8063		2.0161	1.9445		3.157	3.2765
80	1.6114	1.9168		2.1699	2.1075		3.5517	3.5934
81	1.5548	1.7375		2.1412	1.9148		3.577	3.3224
82	1.3834	1.6408		1.8417	1.8187		3.247	3.15
83	1.5474	1.8801		1.9151	2.0823		3.4516	3.6105
84	1.7345	1.9232		2.1547	2.1531		3.9041	3.7718
85	1.6418	1.7665		2.0265	2.0061		3.8389	3.5249
86	1.6365	1.8815		1.8886	2.1217		3.7236	3.6591
87	1.9415	2.134		2.216	2.3812		4.2232	4.1529
88	2.0235	2.0733		2.3604	2.3731		4.5575	4.1208
89	1.8685	1.9419		2.1666	2.2806		4.4006	3.8243
90	1.6651	1.6785		2.063	2.0142		4.0759	3.3852
91	1.4426	1.6131		1.8667	2.0051		3.7215	3.1346
92	1.5283	1.5582		2.1165	1.9704		3.9497	2.9781
93	1.5092	1.444		2.1214	1.7076		3.785	2.8965
94	1.2795	1.3944		1.7944	1.6494		3.2925	2.6304
95	1.203	1.248		1.8208	1.6469		3.1991	2.1724
96	1.3739	1.3444		2.1216	1.4443		3.4455	2.2536
97	1.3217	1.4318		2.0328	1.4821		3.2351	2.3936
98	1.1861	1.3021		1.8576	1.3521		2.9377	2.1289
99	1.3179	1.2889		2.1316	1.3063		3.1912	2.0657
100	1.4787	1.5081		2.3472	1.4617		3.3698	2.3733
101	1.4347	1.565		2.253	1.4884		3.2044	2.4132
102	1.5025	1.5225		2.371	1.4556		3.2937	2.2518
103	1.7411	1.7174		2.7192	1.6118		3.6354	2.5096
104	1.8239	1.9289		2.8008	1.735		3.7472	2.7865
105	1.8269	1.8194		2.7817	1.6831		3.8579	2.6282
106	1.6528	1.8612		2.5288	1.7269		3.7748	2.6094
107	1.8302	1.5817		2.6743	1.4359		3.7543	2.355
108	1.4629	1.4924		2.0691	1.3599		3.1454	2.2608
109	1.2466	1.5395		1.7883	1.4057		2.8207	2.3643
110	1.1334	1.3726		1.6579	1.2678		2.6321	2.1314
111	0.9334	1.166		1.4763	1.0756		2.4101	1.8019
112	0.8131	1.2282		1.4133	1.1446		2.2352	1.9065
113	0.8618	1.2519		1.3506	1.2087		2.1723	1.9915
114	0.9118	1.0433		1.2975	1.0534		2.3379	1.6664
115	0.8498	0.966		1.3013	0.9763		2.3987	1.5103
116	0.8252	1.1697		1.2129	1.1597		2.3196	1.7992
117	0.9762	1.1458		1.1944	1.1843		2.4922	1.7948
118	1.0538	0.986		1.3335	1.0523		2.7948	1.5145
119	1.0298	1.1156		1.4222	1.1365		2.8822	1.6245
120	1.1128	1.3411		1.3965	1.378		2.9084	1.928
121	1.3189	1.2225		1.5271	1.3373		3.3034	1.8499
122	1.3756	1.1203		1.7657	1.1495		3.6847	1.6324
123	1.3008	0.884		1.7931	0.9384		3.6416	1.3448
124	1.094	0.7619		1.6897	0.8212		3.353	1.1322
125	0.9763	0.7984		1.6443	0.8599		3.1903	1.2217
126	1.0085	0.7597		1.8275	0.8337		3.4466	1.2166
127	0.9103	0.6804		1.6789	0.7423		3.0564	1.0857
128	0.7736	0.6703		1.4422	0.7011		2.6003	1.0919
129	0.7443	0.7989		1.5643	0.7911		2.7515	1.2268
130	0.8078	0.8292		1.6634	0.8087		2.8358	1.2597
131	0.7433	0.8142		1.4892	0.7745		2.432	1.2517
132	0.7229	0.9885		1.4957	0.8808		2.32	1.4228
133	0.8299	1.1647		1.726	0.9766		2.7254	1.6034
134	0.9211	1.1863		1.7554	1.0192		2.7132	1.6585
135	0.9281	1.3061		1.6913	1.145		2.5158	1.7921
136	0.9883	1.586		1.8594	1.3849		2.7957	2.0569
137	1.218	2.1122		2.1656	1.6667		3.2606	2.3391
138	1.3204	2.6468		2.2514	1.9822		3.2416	2.6296
139	1.3309	2.1312		2.1507	2.4079		3.1255	3.5392
140	1.3822	2.3344		2.2825	3.3508		3.519	4.6247
141	1.7617	1.9245		2.4972	3.3161		3.7933	4.4138
142	1.4155	1.9637		2.0979	2.4969		3.2407	4.7986
143	1.2604	1.5902		1.9694	1.6707		3.0235	3.4884
144	1.1451	1.4386		1.7396	1.3126		2.4624	2.5971
145	0.8077	1.2278		1.7069	1.0874		2.428	1.8753
146	0.6846	0.9985		1.7009	0.9093		2.5678	1.6397
147	0.7249	0.8935		1.5659	0.7974		2.3048	1.4777
148	0.6905	0.7987		1.4731	0.7362		2.1537	1.3304
149	0.61	0.6786		1.5124	0.6624		2.4593	1.1947
150	0.6372	0.6399		1.5339	0.6524		2.6071	1.1598
151	0.71	0.6184		1.4556	0.6433		2.4607	1.1088
152	0.744	0.5479		1.5153	0.5958		2.7095	1.0264
153	0.7696	0.543		1.6385	0.6024		3.1418	1.0507
154	0.8838	0.5939		1.6752	0.6387		3.2222	1.0842
155	0.9956	0.5973		1.709	0.6499		3.3335	1.0561
156	1.0357	0.6613		1.8894	0.6823		3.7888	1.1539
157	1.0784	0.7496		2.0135	0.7346		4.0893	1.2747
158	0.913	0.8441		1.9151	0.8078		3.8754	1.2726
159	0.869	0.9691		1.9387	0.8904		3.933	1.3848
160	0.8888	1.0923		2.1087	0.9777		4.2699	1.6478
161	0.7851	1.3298		1.9487	1.1573		3.8392	1.7712
162	0.687	1.5206		1.7772	1.3237		3.3991	1.8154
163	0.7463	1.4989		1.9529	1.2209		3.7481	1.9972
164	0.7735	1.7045		2.0793	1.3282		3.9215	2.7019
165	0.7109	1.8809		1.9311	1.636		3.4264	2.5182
166	0.7953	1.9646		1.9885	1.8614		3.4787	2.7658
167	0.8583	2.0354		2.2455	1.8065		4.0362	2.8329
168	0.9706	2.0756		2.3712	1.774		4.12	2.9661
169	1.0924	2.1018		2.4953	1.8012		3.9902	2.9674
170	1.1184	1.946		2.7923	1.6634		4.5387	2.8404
171	1.3482	1.6219		3.4481	1.419		5.0345	2.4573
172	1.6455	1.5383		3.6443	1.3745		5.4396	2.2407
173	1.7832	1.4948		3.7714	1.3455		6.194	2.2132
174	2.1697	1.2928		4.0236	1.2033		6.8319	2.0866
175	2.5603	1.0231		4.1638	1.0263		7.0564	1.8103
176	2.627	1.0121		4.0208	1.017		7.1507	1.6999
177	2.1202	1.0391		3.6132	1.035		7.2173	1.7423
178	1.9709	0.8993		3.4445	0.933		6.309	1.6661
179	2.1491	0.7887		3.591	0.8549		6.241	1.4755
180	2.1056	0.8533		3.2848	0.8753		5.0745	1.5486
181	1.4808	0.9534		2.6571	0.9471		4.2003	1.7029
182	1.3158	0.8961		2.6117	0.8856		4.4907	1.6075
183	1.2529	0.8534		2.4458	0.8464		3.9098	1.5501
184	1.0898	1.0658		2.1375	1.0391		3.354	1.8231
185	0.9615	1.1873		2.0845	1.1288		3.3123	1.9224
186	0.9438	1.1167		2.0872	1.068		3.2181	1.8697
187	0.8809	1.2975		1.864	1.2273		2.8083	2.1099
188	0.7955	1.3037		1.7712	1.2355		2.8747	2.1923
189	0.7578	1.2394		1.8679	1.1919		3.2025	2.1532
190	0.7854	1.4842		1.7731	1.3872		3.0134	2.3828
191	0.7443	1.1128		1.65	1.0527		2.9022	2.039
192	0.706	1.0127		1.7575	0.9635		3.3327	1.9887
193	0.7211	0.9032		1.823	0.8467		3.5383	1.714
194	0.8	0.7898		1.7609	0.7679		3.3864	1.5531
195	0.8121	0.7937		1.828	0.7957		3.6695	1.6882
196	0.8003	0.7791		1.9803	0.7824		4.2004	1.6599
197	0.8734	0.6656		2.0094	0.6938		4.2425	1.3927
198	1.0539	0.668		2.1136	0.7118		4.3709	1.5171
199	1.079	0.7551		2.2723	0.7875		4.9406	1.7108
200	1.0972	0.7576		2.4171	0.7784		5.3192	1.5633
201	1.2243	0.7401		2.491	0.7802		5.4235	1.517
202	1.3459	0.8469		2.8128	0.8852		6.2223	1.8577
203	1.1552	0.969		2.7691	0.988		6.1868	2.0329
204	1.1025	1.0253		2.8591	0.9733		6.2983	2.6715
205	1.1158	1.0523		2.8939	1.0148		6.3637	2.7915
206	0.9651	1.2157		2.5983	1.2989		5.7456	2.5204
207	0.8299	1.4067		2.4545	1.5653		5.3223	3.035
208	0.8627	1.4451		2.6167	1.6019		5.5998	3.1616
209	0.8601	1.353		2.5308	1.3997		5.3484	2.8195
210	0.748	1.4336		2.2799	1.4178		4.7022	2.7778
211	0.7559	1.3277		2.3901	1.348		4.8484	2.681
212	0.8227	1.0649		2.5523	1.1086		5.1607	2.23
213	0.7621	1.1163		2.3513	1.1011		4.654	2.0356
214	0.7653	1.1576		2.2811	1.1358		4.3431	2.0806
215	0.8862	0.9905		2.5644	1.0204		4.8816	2.0227
216	0.915	0.9446		2.604	0.9342		4.9462	1.8918
217	0.8584	1.1185		2.38	1.0499		4.36	1.8129
218	0.9538	1.1214		2.483	1.1017		4.4643	1.9048
219	1.1293	1.0149		2.7369	0.9907		4.9044	1.9769
220	1.0477	1.0847		2.5088	1.0036		4.4028	2.1105
221	0.992	1.2546		2.363	1.1657		4.0235	2.0347
222	1.1673	1.2086		2.4706	1.2144		3.9595	2.1576
223	1.1364	1.1973		2.2146	1.1973		3.6077	2.227
224	1.3204	1.4898		2.2713	1.4404		3.7583	2.573
225	1.0718	1.4867		2.1088	1.5759		3.2967	4.0765
226	0.9908	1.7587		1.9723	1.9002		3.1224	4.9431
227	0.8564	1.6395		1.9957	1.7611		3.3546	4.3333
228	0.8025	1.7204		2.0049	1.7657		3.4351	3.9137
229	0.8468	1.2627		1.8998	1.3286		3.3408	3.4212
230	0.8048	1.3056		1.9289	1.3451		3.5531	3.3853
231	0.7417	1.2689		2.0734	1.2316		3.9306	3.0998
232	0.7915	1.1666		2.0822	1.067		4.0062	2.6767
233	0.8617	1.2558		2.0713	1.1401		4.1703	2.6272
234	0.833	1.3097		2.2342	1.1907		4.602	2.6821
235	0.8591	1.1623		2.3929	1.0666		4.9129	2.4314
236	0.9973	1.2624		2.4264	1.1404		5.076	2.3833
237	1.0877	1.5045		2.5461	1.367		5.4507	2.6438
238	1.0888	1.3534		2.7602	1.2328		5.8839	2.5455
239	1.1296	1.2772		2.839	1.1675		5.9716	2.2903
240	0.951	1.3765		2.6642	1.2001		5.4213	2.3069
241	0.9596	1.4119		2.5829	1.2792		5.1417	2.3418
242	1.0307	1.4617		2.697	1.3519		5.1147	2.2064
243	0.8958	1.4822		2.5438	1.3733		4.7433	2.3223
244	0.7618	1.4785		2.253	1.4578		4.2709	1.9867
245	0.784	1.1419		2.2616	1.1513		4.1289	1.5663
246	0.838	0.9674		2.3586	1.0131		4.0191	1.4238
247	0.7629	1.0216		2.1554	1.0569		3.6771	1.5312
248	0.7247	1.0351		1.98	1.0306		3.4797	1.5234
249	0.835	0.9306		2.153	0.9246		3.5585	1.3834
250	0.9354	0.9082		2.2347	0.9347		3.5662	1.4335
251	0.8999	1.0447		2.0177	1.0359		3.3333	1.6224
252	0.9413	1.0553		2.0347	1.0057		3.4821	1.6028
253	1.1769	0.9707		2.3681	0.9723		3.884	1.5889
254	1.2733	1.0907		2.3945	1.0702		3.8774	1.7591
255	1.1444	1.2231		2.0529	1.1666		3.684	1.9204
256	1.0955	1.1936		1.9418	1.1553		3.8634	1.9675
257	1.2416	1.2232		1.893	1.2161		4.1278	2.0938
258	1.0736	1.3823		1.7085	1.3662		4.0398	2.3525
259	0.9895	1.5193		1.6128	1.4854		4.0905	2.5532
260	0.9678	1.5558		1.6451	1.471		4.0004	2.6302
261	0.8019	1.5802		1.6764	1.3375		3.6983	2.4605
262	0.7576	1.7105		1.7254	1.2594		3.986	2.2064
263	0.8882	1.0626		1.8125	1.0546		4.3821	1.8024
264	0.8283	0.9602		1.8825	1.0036		4.1886	1.5889
265	0.7641	0.9209		2.0024	0.9626		4.0978	1.5402
266	0.9043	0.8288		2.1522	0.8686		4.7905	1.4791
267	1.0326	0.7883		2.2976	0.8275		5.2562	1.3195
268	0.9872	0.836		2.3911	0.8447		5.0185	1.2219
269	1.0829	0.82		2.579	0.8311		5.3377	1.2308
270	1.2635	0.7286		2.7425	0.7653		5.7084	1.1965
271	1.1881	0.7558		2.6402	0.7818		4.5325	1.1404
272	1.4166	0.8455		2.9157	0.8807		4.8784	1.2067
273	1.6329	0.8159		3.088	0.8757		5.2509	1.2538
274	1.3758	0.8209		2.8686	0.8809		5.0221	1.3046
275	1.3199	0.9284		2.6607	0.9891		5.3464	1.3973
276	1.3759	1.0131		2.7833	1.1051		5.5445	1.5255
277	1.1898	1.0441		2.6256	1.1322		4.531	1.6194
278	0.9692	1.1441		2.2998	1.1968		4.0929	1.7254
279	1.0656	1.0736		2.3574	1.0915		4.5905	1.6222
280	1.1533	1.1788		2.5098	1.1686		4.6109	1.7472
281	0.9457	1.1315		2.2732	1.1177		3.9578	1.6825
282	0.8728	1.3141		2.0732	1.2851		3.9892	1.9524
283	1.0931	1.2611		2.3284	1.2414		4.2698	1.9297
284	1.1416	1.0623		2.4243	1.0467		4.2375	1.6591
285	1.0332	1.1551		2.1883	1.1413		3.8254	1.8088
286	1.1541	1.3119		2.2415	1.2919		3.9474	2.1121
287	1.3915	1.154		2.5849	1.1507		4.3062	2.0277
288	1.4182	1.1206		2.5813	1.1313		4.0849	1.9707
289	1.3377	1.3447		2.313	1.3433		3.893	2.2869
290	1.7501	1.3983		2.5298	1.4111		4.0914	2.5027
291	1.6864	1.2857		2.4343	1.3524		4.3176	2.3498
292	1.2842	1.3675		2.0249	1.4258		3.8674	2.3204
293	1.0946	1.418		1.7548	1.698		3.6542	2.543
294	0.9053	1.4131		1.6423	1.6856		3.5373	2.6433
295	0.8631	1.0519		1.7504	1.257		3.5874	2.1792
296	1.0683	0.8917		1.8024	1.0345		3.5455	2.0006
297	1.0068	0.8542		1.7368	0.9472		3.4561	1.8219
298	0.9224	0.8627		1.8048	0.9625		3.9281	1.7703
299	0.8667	0.8004		1.9251	0.9081		4.1865	1.7122
300	0.8862	0.7577		1.9813	0.7913		4.0127	1.515
301	1.1007	0.7797		2.1364	0.8237		4.646	1.4119
302	1.1896	0.8438		2.3068	0.8507		5.1822	1.3977
303	1.1578	0.8434		2.2998	0.8678		4.9128	1.2673
304	1.4363	0.8714		2.5989	0.8906		5.0971	1.2858
305	1.3493	0.9522		2.5187	0.9207		4.8089	1.3367
306	1.3536	1.0603		2.4555	1.0092		4.4073	1.3829
307	1.399	1.1558		2.4272	1.121		4.4397	1.4986
308	1.2379	1.2098		2.2573	1.1721		4.2984	1.574
309	1.0409	1.3757		2.0726	1.2938		3.8788	1.7391
310	1.1371	1.5495		2.0645	1.4539		3.6673	2.1506
311	1.2188	1.5295		2.0678	1.4764		3.7419	2.041
312	1.0333	1.3209		1.9003	1.3005		3.553	1.7504
313	0.9716	1.1282		1.7815	1.1522		3.2247	1.5488
314	1.2083	1.0894		1.8877	1.1214		3.2321	1.513
315	1.3131	1.0876		1.9309	1.1615		3.3141	1.6741
316	1.1566	1.0761		1.767	1.1442		3.0052	1.6629
317	1.1438	0.8932		1.6299	0.948		2.6998	1.3567
318	1.4037	0.7983		1.7839	0.877		2.8147	1.3204
319	1.6221	0.8574		1.9561	0.9754		3.0581	1.568
320	1.5847	0.8575		1.8503	0.9831		2.7646	1.6156
321	1.6807	0.7329		1.8676	0.844		2.6715	1.4488
322	1.9973	0.7644		2.1407	0.8334		3.1224	1.4849
323	2.0684	0.9562		2.2198	1.0507		3.1812	1.7006
324	1.9592	0.9224		2.0676	1.0229		2.8433	1.7681
325	1.7792	0.7949		2.0108	0.8422		2.6046	1.4482
326	1.8605	0.7511		2.1329	0.7763		2.4789	1.2787
327	1.5732	0.8476		2.1655	0.8871		2.4892	1.6244
328	1.3189	0.8823		1.8639	0.9308		2.4248	1.7115
329	1.1783	1.1215		1.5943	1.3729		2.3833	2.2302
330	1.3413	1.2459		1.8126	1.2086		2.648	2.2137
331	1.3397	0.9775		1.9789	1.1068		2.876	1.8101
332	1.1139	1.2375		1.8591	1.327		2.8022	1.9145
333	1.2484	1.1338		1.9709	1.2138		3.0079	1.8092
334	1.4437	1.0121		2.4445	1.1535		3.321	1.5917
335	1.3424	1.0831		2.3663	1.1732		3.2355	1.5495
336	1.5097	1.3583		2.4247	1.4466		3.4148	1.9058
337	1.8193	1.4693		3.143	1.4749		3.8596	1.9688
338	1.6958	1.3867		3.3168	1.3346		4.2374	1.6962
339	1.5847	1.9101		3.0948	1.818		4.5871	2.2715
340	1.5965	1.5095		3.6789	1.6733		5.195	2.2116
341	1.8746	1.2767		3.4273	1.3231		5.2641	1.9008
342	1.5298	1.207		2.532	1.2668		4.6056	1.7859
343	1.1862	1.2222		2.0666	1.3193		4.1722	1.943
344	1.3122	1.2482		2.0459	1.3457		4.1926	2.0162
345	1.4101	1.3114		2.0458	1.4343		3.9113	2.2543
346	1.2827	1.152		1.9199	1.2736		3.3336	2.0219
347	1.264	0.9795		1.8346	1.0822		3.0717	1.7469
348	1.3487	1.0931		1.8733	1.1996		2.9007	2.0426
349	1.409	1.1792		1.9376	1.3083		2.9564	2.2785
350	1.3057	0.9991		1.8425	1.1212		2.8248	2.0599
351	1.3738	0.9607		1.8016	1.0559		2.5748	2.1198
352	1.5954	1.1325		1.9997	1.2429		2.799	2.5416
353	1.6752	1.2365		2.1102	1.3559		3.0094	2.6177
354	1.6854	1.1499		2.052	1.2394		2.866	2.6204
355	1.8469	1.2313		2.1206	1.3027		2.895	2.7719
356	2.0781	1.2906		2.3931	1.3325		3.2732	2.8443
357	2.1915	1.3213		2.5074	1.3748		3.4626	2.9932
358	2.2654	1.0642		2.5047	1.1042		3.3817	3.6507
359	2.5574	1.0135		2.6958	1.017		3.678	2.784
360	2.736	0.9556		2.7534	0.939		3.8309	1.7487
361	3.0467	0.9416		3.1723	0.897		4.3635	1.6141
362	3.0435	0.8673		3.1602	0.8449		4.268	1.5632
363	2.6996	0.7964		2.7045	0.7843		3.6928	1.3919
364	2.4189	0.8652		2.4057	0.8498		3.3563	1.4578
365	2.176	0.9046		2.2059	0.9072		3.0782	1.5486
366	1.9583	0.8279		2.0715	0.8826		2.8437	1.4624
367	1.9629	0.9256		2.0038	0.9986		2.6769	1.5369
368	1.9279	1.0655		1.8675	1.1694		2.4933	1.7628
369	1.6948	1.1188		1.6962	1.2526		2.3196	1.8635
370	1.6047	1.1207		1.6588	1.2782		2.2478	1.8632
371	1.6942	1.3099		1.6295	1.5725		2.1527	2.1296
372	1.5857	1.4417		1.4822	1.6322		2.024	2.1356
373	1.4032	1.7257		1.4353	2.1596		2.049	2.8
374	1.4888	1.7091		1.4866	3.1596		2.1001	3.3391
375	1.5656	2.0467		1.418	2.7047		2.0377	2.9427
376	1.4141	1.6322		1.3677	1.5483		2.0611	2.1052
377	1.4178	1.4339		1.4706	1.2886		2.2543	1.7785
378	1.6147	1.3091		1.5353	1.2646		2.3451	1.7531
379	1.6122	1.2529		1.4764	1.2342		2.344	1.8804
380	1.5575	1.1633		1.585	1.1404		2.5908	1.8434
381	1.7641	1.0964		1.7561	1.1305		2.804	1.7943
382	1.9442	1.1862		1.7779	1.2509		2.8339	1.9881
383	1.9559	1.2188		1.7378	1.2191		2.6631	2.2298
384	2.0574	1.1456		1.7124	1.1812		2.5852	2.283
385	2.2071	1.2321		1.8875	1.379		2.7653	2.4901
386	2.016	1.4517		1.7806	1.6001		2.5507	2.8943
387	1.8833	1.4871		1.5779	1.6039		2.2618	3.0155
388	2.0887	1.5998		1.7099	1.748		2.4246	3.0897
389	2.1446	1.96		1.8565	2.1213		2.5804	3.7392
390	1.9707	2.3594		1.7876	2.7012		2.3626	3.945
391	2.0483	2.4523		1.7174	2.7268		2.4041	4.0694
392	2.2918	2.4702		1.8759	2.9266		2.7452	4.7746
393	2.291	2.812		1.9846	3.8555		2.7752	5.7887
394	2.2366	2.7018		1.9192	3.0581		2.7002	5.3786
395	2.4476	2.1406		1.9721	2.0933		2.9533	4.5379
396	2.6649	1.9327		2.181	1.7521		3.3027	3.9589
397	2.6938	1.3678		2.2616	1.3117		3.3987	3.2706
398	2.5159	1.1814		2.1331	1.0465		3.3239	1.9344
399	2.6611	1.0168		2.2742	1.0256		3.1244	1.6491
400	2.6497	0.9807		2.0571	1.0719		3.1638	1.6413
401	2.3339	1.01		1.7955	1.0489		2.7191	1.6196
402	2.1983	1.1017		1.6712	1.1103		2.4529	1.632
403	1.9658	1.2006		1.541	1.2166		2.1735	1.7055
404	2.0115	1.2253		1.4709	1.2411		2.1378	1.7413
405	2.1026	1.4107		1.4364	1.3377		2.1307	1.8635
406	1.9334	1.5774		1.3614	1.4408		1.9715	1.9954
407	1.844	1.5778		1.3128	1.4763		1.9198	2.0324
408	2.016	1.7219		1.3207	1.5827		2.0139	2.1501
409	2.0457	1.9967		1.2739	1.7339		1.9713	2.3907
410	1.9209	2.0974		1.2645	1.8164		1.9561	2.5449
411	1.999	2.1092		1.2972	1.8847		2.0647	2.6433
412	2.206	2.4088		1.3052	2.0603		2.1559	2.9937
413	2.1959	2.4296		1.3205	2.1254		2.1801	3.4205
414	2.2138	2.679		1.4341	2.3523		2.372	3.441
415	2.4426	2.6276		1.4944	2.3935		2.5428	3.1145
416	2.5867	2.4549		1.4861	2.2542		2.5454	2.9272
417	2.5151	2.4274		1.3495	2.2003		2.3229	2.8893
418	2.5215	2.3794		1.3247	2.155		2.2239	2.8357
419	2.6659	2.2735		1.3855	2.0539		2.4459	2.7207
420	2.5705	2.0672		1.3762	1.8735		2.4066	2.5013
421		1.9844			1.8016			2.4032
422		1.9849			1.8186			2.4063
423		1.8207			1.6825			2.2397
424		1.6588			1.5372			2.0867
425		1.6978			1.5696			2.1292
426		1.703			1.5965			2.1287
427		1.5157			1.4245			1.9667
428		1.4575			1.372			1.9534
429		1.5957			1.5012			2.111
430		1.5545			1.471			2.0861
431		1.4281			1.3662			2.0116
432		1.5793			1.4756			2.2409
433		1.7288			1.5862			2.4967
434		1.5806			1.4987			3.1524
435		1.4259			1.3855			2.8012
436		1.6487			1.5466			2.6588
437		1.4874			1.4803			2.5234
438		1.3291			1.2966			2.0396
439		1.2204			1.2159			1.9572
440		1.1919			1.2088			1.8467
441		1.2316			1.1924			1.8405
442		1.3342			1.2941			1.934
443		1.3667			1.3415			1.9394
444		1.4438			1.378			1.9548
445		1.569			1.468			2.0931
446		1.6301			1.5235			2.1862
447		1.7022			1.5896			2.2255
448		1.8411			1.6902			2.3163
449		1.971			1.7863			2.4829
450		2.0379			1.843			2.5976

## Sheet: Fig. 1j
	wt			Δnaa25			wt			Δnaa20			wt			Δnaa15			wt			Δnaa10
fraction of cells with >=1 foci [%]	4	6.5	5	94.5	88.5	92.5	8	7.5	10	13.5	8.5	9	10.5	5.5	7.5	5	8	10	9	10	11.5	94	89.5	92

## Sheet: Fig. 2 Naa10
Position along ORF	-1 < ΔΔG			ΔΔG < -2			-2 < ΔΔG < -1			NatA Catalytic (PDB: 6HD5)			Ssb1/2
	Mean	SD		Mean	SD		Mean	SD		Normalized cumulative ΔG	SD
1	0	0
2	5.39	1.18								-0.03967	0.008685
3				-2.26	0.08					-0.02304	0.000589
4							-1.85	0.09		-0.00942	0.000662
5				-3.56	0.3					0.016781	0.002208
6	1.19	0.16								0.008022	0.001178
7				-4.89	2.97					0.044013	0.021859
8	0.1	0.05								0.043277	0.000368
9	-0.5	0.08								0.046957	0.000589
10				-3.21	0.24					0.070582	0.001766
11	-0.38	0.94								0.073379	0.006918
12				-2.75	0.16					0.093619	0.001178
13	-0.78	0.29								0.09936	0.002134
14				-2.76	0.17					0.119673	0.001251
15	-0.66	0.19								0.124531	0.001398
16	-0.16	0.11								0.125708	0.00081
17	-0.99	0.79								0.132995	0.005814
18	1.01	0.47								0.125561	0.003459
19	-0.24	0.05								0.127328	0.000368
20							-1.04	0.21		0.134982	0.001546
21							-1.5	0.13		0.146022	0.000957
22	-0.32	0.91								0.148377	0.006698
23	0.6	0.34								0.143961	0.002502
24				-3.16	1.26					0.167219	0.009274
25							-1.99	0.29		0.181865	0.002134
26							-1.12	0.98		0.190108	0.007213
27				-2.02	1.42					0.204975	0.010451
28	0.21	0.18								0.20343	0.001325
29	-0.82	0.79								0.209465	0.005814
30				-3.4	1.2					0.234489	0.008832
31				-3.58	1.55					0.260838	0.011408
32	-0.25	0.11								0.262678	0.00081
33	-0.11	0.1								0.263487	0.000736
34				-2.58	0.2					0.282476	0.001472
35							-1.45	0.11		0.293148	0.00081
36	0	0.16								0.293148	0.001178
37	0.07	0.12								0.292633	0.000883
38				-2.46	1.15					0.310738	0.008464
39	0.07	0.69								0.310223	0.005078
40							-1.24	0.59		0.319349	0.004342
41							-1.27	0.03		0.328697	0.000221
42	2.6	1.35								0.309561	0.009936
43	-0.26	0.11								0.311474	0.00081
44	-0.14	0.06								0.312505	0.000442
45	-0.5	0.03								0.316185	0.000221
46	-0.07	0.04								0.3167	0.000294
47	-0.28	0.02								0.318761	0.000147
48	-0.04	0.05								0.319055	0.000368
49	0.27	0.04								0.317068	0.000294
50							-1.58	0.29		0.328697	0.002134
51	-0.83	0.22								0.334805	0.001619
52				-3.74	0.29					0.362332	0.002134
53							-1.65	3.62		0.374476	0.026643
54				-2.79	0.5					0.39501	0.00368
55	-0.02	2.13								0.395157	0.015677
56	0.32	0.42								0.392802	0.003091
57	-0.22	0.36								0.394421	0.00265
58							-1.24	2.84		0.403548	0.020902
59				-2.06	1.01					0.418709	0.007434
60							-1.69	0.75		0.431147	0.00552
61							-1.69	0.25		0.443586	0.00184
62	1.19	2.29								0.434827	0.016854
63	-0.26	0.69								0.436741	0.005078
64	-0.79	1.02								0.442555	0.007507
65	0.73	0.92								0.437183	0.006771
66							-1.47	0.98		0.448002	0.007213
67							-1.62	1.47		0.459925	0.010819
68							-1.51	0.71		0.471038	0.005226
69	-0.47	0.73								0.474498	0.005373
70							-1.58	0.37		0.486126	0.002723
71				-4.38	1.34					0.518363	0.009862
72	-0.34	0.09								0.520866	0.000662
73	-0.54	0.51								0.52484	0.003754
74	-0.29	0.45								0.526974	0.003312
75							-1.98	2.99		0.541547	0.022006
76	-0.03	0.17								0.541768	0.001251
77	-0.48	2.81								0.545301	0.020682
78							-1.45	0.44		0.555973	0.003238
79				-3.86	1.46					0.584382	0.010746
80	4.36	0.23								0.552293	0.001693
81				-2.97	0.49					0.574152	0.003606
82				-6.22	0.49					0.619931	0.003606
83							-1.95	0.32		0.634283	0.002355
84	-0.35	0.1								0.636859	0.000736
85	-0.56	0.1								0.64098	0.000736
86	-0.13	0.12								0.641937	0.000883
87	-0.43	0.01								0.645102	7.36e-05
88	-0.17	0.08								0.646353	0.000589
89	-0.42	0.06								0.649444	0.000442
90							-1.67	0.22		0.661735	0.001619
91	7.06	0.47								0.609774	0.003459
92	-0.62	0.03								0.614337	0.000221
93	-0.3	0.02								0.616545	0.000147
94	-0.14	0.01								0.617576	7.36e-05
95	-0.25	0.02								0.619416	0.000147
96	-0.13	0								0.620372	0
97	-0.08	0.03								0.620961	0.000221
98	-0.04	0.06								0.621256	0.000442
99	0.52	0.46								0.617428	0.003386
100	-0.31	0.08								0.61971	0.000589
101	0.04	0.02								0.619416	0.000147
102	-0.02	0.4								0.619563	0.002944
103	-0.45	0.09								0.622875	0.000662
104	-0.77	0.03								0.628542	0.000221
105	-0.64	0.06								0.633252	0.000442
106	-0.72	0.01								0.638552	7.36e-05
107	-0.11	0.01								0.639361	7.36e-05
108	-0.03	0.01								0.639582	7.36e-05
109	-0.5	0.07								0.643262	0.000515
110	-0.07	0.03								0.643777	0.000221
111	-0.41	0.22								0.646795	0.001619
112	-0.07	0.01								0.64731	7.36e-05
113	-0.03	0.04								0.647531	0.000294
114	-0.02	0.04								0.647678	0.000294
115	-0.01	0.01								0.647752	7.36e-05
116	0.01	0								0.647678	0
117	-0.18	0.03								0.649003	0.000221
118	0.1	0.01								0.648267	7.36e-05
119	-0.39	0.06								0.651137	0.000442
120	0.07	0.02								0.650622	0.000147
121	0.38	0.15								0.647825	0.001104
122				-3.38	3.74					0.672702	0.027526
123	-0.26	0.68								0.674615	0.005005
124							-1.77	0.12		0.687643	0.000883
125	0.43	0.22								0.684478	0.001619
126							-1.87	0.71		0.698241	0.005226
127				-2.88	0.14					0.719438	0.00103
128	-0.53	0.07								0.723338	0.000515
129	-0.41	0.03								0.726356	0.000221
130	-0.13	0.02								0.727313	0.000147
131							-1.52	0.15		0.7385	0.001104
132	0.06	0.22								0.738058	0.001619
133	-0.11	0.03								0.738868	0.000221
134	-0.03	0.02								0.739089	0.000147
135	0.96	0.24								0.732023	0.001766
136	-0.75	0.46								0.737543	0.003386
137	0	0.04								0.737543	0.000294
138	-0.02	0.05								0.73769	0.000368
139	-0.96	0.21								0.744756	0.001546
140	-0.07	0.1								0.745271	0.000736
141	-0.04	0.02								0.745566	0.000147
142	0.41	0.18								0.742548	0.001325
143	0.06	2.17								0.742106	0.015971
144							-1.73	0.3		0.754839	0.002208
145							-1.35	0.48		0.764775	0.003533
146							-1.26	0.66		0.774049	0.004858
147	-0.1	0.02								0.774785	0.000147
148	-0.53	0.11								0.778686	0.00081
149	0	0.01								0.778686	7.36e-05
150	-0.01	0.01								0.778759	7.36e-05
151	-0.02	0.01								0.778906	7.36e-05		0
152	0.01	0								0.778833	0		0
153	-0.07	0								0.779348	0		0
154	0	0								0.779348	0		0
155	0.04	0.16								0.779054	0.001178		0
156	-0.07	0.01								0.779569	7.36e-05		0
157	0.04	0.05								0.779274	0.000368		0
158	-0.3	0.03								0.781482	0.000221		0
159				-2.39	0.03					0.799073	0.000221		0
160	-0.09	0.01								0.799735	7.36e-05		0
161	-0.05	0.01								0.800103	7.36e-05		0
162	-0.05	0								0.800471	0		0
163	-0.08	0.02								0.80106	0.000147		0
164	-0.03	0								0.801281	0		0
165	-0.04	0								0.801575	0		0
166	0.35	0.03								0.798999	0.000221		0
167	-0.42	0.03								0.80209	0.000221		0
168	-0.03	0								0.802311	0		0
169	-0.02	0								0.802458	0		0
170	-0.01	0								0.802532	0		0
171	0	0								0.802532	0		0
172	-0.45	0.04								0.805844	0.000294		0
173	0	0								0.805844	0		0
174	0.01	0								0.80577	0		0
175	-0.01	0								0.805844	0		0
176	-0.01	0								0.805917	0		0
177	-0.41	0.05								0.808935	0.000368		0
178	0.22	0.03								0.807316	0.000221		0
179	-0.03	0.01								0.807537	7.36e-05		0
180	-0.04	0								0.807831	0		0
181	-0.06	0.02								0.808273	0.000147		0
182	-0.41	0.22								0.81129	0.001619		0
183	-0.48	0.52								0.814823	0.003827		0
184	-0.04	0.01								0.815117	7.36e-05		0
185	-0.08	0.39								0.815706	0.00287		0
186	-0.24	0.04								0.817473	0.000294		0
187	0	0								0.817473	0		0
188	-0.04	0								0.817767	0		0
189	0.01	0								0.817693	0		0
190	-0.02	0								0.817841	0		0
191	0.5	0.07								0.814161	0.000515
192	0.58	0.04								0.809892	0.000294
193	-0.02	0								0.810039	0
194	-0.03	0								0.81026	0
195	0.53	0.08								0.806359	0.000589
196	-0.16	0.02								0.807537	0.000147
197	-0.81	0.08								0.813498	0.000589
198	-0.65	0.05								0.818282	0.000368
199	-0.1	0.04								0.819018	0.000294
200	-0.11	0.17								0.819828	0.001251
201							-1.91	0.21		0.833885	0.001546
202	0.1	0.05								0.833149	0.000368
203	-0.08	0.08								0.833738	0.000589
204	-0.58	0.35								0.838007	0.002576
205				-2.24	0.19					0.854493	0.001398
206	-0.35	0.21								0.857069	0.001546
207							-1.65	2.68		0.869213	0.019725
208	-0.29	0.4								0.871348	0.002944
209	-0.06	0.76								0.871789	0.005594
210	0.34	0.72								0.869287	0.005299
211	-0.52	0.07								0.873114	0.000515
212	-0.08	0.02								0.873703	0.000147
213	-0.46	0.89								0.877088	0.00655
214	0.2	0.43								0.875616	0.003165
215	0.74	0.2								0.87017	0.001472
216	-0.55	0.47								0.874218	0.003459
217							-1.48	0.46		0.885111	0.003386
218	2.15	4.3								0.869287	0.031648
219							-1.65	1.13		0.881431	0.008317
220	-0.48	1.89								0.884964	0.01391
221							-1.41	0.57		0.895341	0.004195
222	-0.14	0.66								0.896372	0.004858
223	-0.35	3.4								0.898948	0.025024
224				-2.21	0.67					0.915213	0.004931
225	-0.66	0.94								0.920071	0.006918
226							-1.02	0.71		0.927578	0.005226
227	-0.45	3.21								0.93089	0.023626
228				-2.65	0.92					0.950394	0.006771
229				-2.26	0.57					0.967027	0.004195
230	0.16	1.58								0.96585	0.011629
231	-0.21	0.49								0.967395	0.003606
232	-0.2	0.64								0.968867	0.00471
233							-1.93	0.68		0.983072	0.005005
234	-0.46	0.58								0.986458	0.004269
235	-0.35	0.39								0.989034	0.00287
236							-1.49	2.93		1	0.021565

## Sheet: Fig. 2 Naa15
Position along ORF	-1 < ΔΔG			ΔΔG < -2			-2 < ΔΔG < -1			NatA Auxiliary (PDB: 6HD5)			Ssb1/2
	Mean	SD		Mean	SD		Mean	SD		Normalized cumulative ΔG	SD
1		0
2
3
4
5
6
7
8
9
10
11
12
13
14
15
16
17	-0.46	0								0.003738
18	-0.44	0.01								0.007313
19	-0.45	0.01								0.010969
20	0.46	0.01								0.007232
21	0	0								0.007232
22	0.49	0.01								0.00325
23	0	0								0.00325
24	0	0								0.00325
25	0	0								0.00325
26	0.55	0.03								-0.00122
27	-0.01	0								-0.00114
28	0	0								-0.00114
29	-0.56	0.03								0.003413
30	0	0								0.003413
31	0	0								0.003413
32	0.62	0								-0.00163
33	-0.01	0								-0.00154
34	-0.65	0.03								0.003738
35	-0.01	0								0.003819
36	-0.01	0								0.0039
37	-0.56	0.04								0.00845
38	-0.57	0.04								0.013082
39	0	0								0.013082
40	-0.01	0								0.013163
41	-0.51	0.03								0.017307
42	0	0								0.017307
43	0	0								0.017307
44	0.5	0.02								0.013244
45	0	0								0.013244
46	0	0								0.013244
47	0	0								0.013244
48	-0.46	0.02								0.016982
49	-0.45	0.01								0.020639
50	0.46	0.01								0.016901			0
51	0	0								0.016901			0
52	0	0								0.016901			0
53	0	0								0.016901			0
54	0	0								0.016901			0
55	0.48	0.02								0.013001			0
56	0	0								0.013001			0
57	0	0								0.013001			0
58	0	0								0.013001			0
59	0	0								0.013001
60	-0.53	0.02								0.017307
61	0	0								0.017307
62	0	0								0.017307
63	0.45	0.02								0.013651
64	0	0								0.013651
65	0	0								0.013651
66	0	0								0.013651
67	0	0								0.013651
68	0	0								0.013651
69	0.54	0.02								0.009263
70	-0.54	0.03								0.013651
71	0.52	0.02								0.009426
72	0.52	0.02								0.0052
73	0	0								0.0052
74	0	0								0.0052
75	0	0								0.0052
76	0	0								0.0052
77	0	0								0.0052
78	0	0								0.0052
79	-0.01	0								0.005282
80	0	0								0.005282
81	0	0								0.005282
82	-0.47	0.01								0.009101
83	-0.48	0.01								0.013001
84	0	0								0.013001
85	0.46	0.01								0.009263
86	0	0								0.009263
87	0	0								0.009263
88	0	0								0.009263
89	0	0								0.009263
90	0	0								0.009263
91	0	0								0.009263
92	0	0								0.009263
93	0	0								0.009263
94	0	0								0.009263
95	0	0								0.009263
96	0	0								0.009263
97	0	0								0.009263
98	0	0								0.009263
99	-0.01	0								0.009344
100	-0.01	0								0.009426
101	0	0								0.009426
102	-0.51	0								0.01357
103	-0.01	0								0.013651
104	0	0								0.013651
105	-0.51	0.03								0.017795
106	0.51	0.02								0.013651
107	-0.03	0								0.013895
108	-0.57	0.01								0.018526
109	0.49	0.01								0.014545
110	0	0								0.014545
111	-0.01	0								0.014626
112	-0.49	0.01								0.018607
113	0	0								0.018607
114	0	0								0.018607
115	0	0								0.018607
116	0	0								0.018607
117	0	0								0.018607
118	0	0								0.018607
119	0	0								0.018607
120	0	0								0.018607
121	0	0								0.018607
122	0	0								0.018607
123	0.01	0								0.018526
124	0	0								0.018526
125	-0.62	0								0.023564
126	0	0								0.023564
127	-0.01	0								0.023645
128	-0.03	0								0.023889
129	-0.77	0.01								0.030145
130	0.54	0.01								0.025758
131	-0.02	0								0.02592
132	-0.06	0.01								0.026408
133	-0.02	0.01								0.02657
134	0	0								0.02657
135	0	0								0.02657
136	-0.04	0.01								0.026895
137	0	0.02								0.026895
138	0.01	0								0.026814
139	0.03	0								0.02657
140	0.58	0.02								0.021857
141	-0.06	0								0.022345
142	-0.7	0.01								0.028033
143	0.02	0								0.02787
144	0.04	0								0.027545
145	-0.03	0								0.027789
146	0	0								0.027789
147	0.07	0								0.02722
148	-0.09	0.09								0.027952
149	-0.68	0.02								0.033477
150	-0.57	0.01								0.038108
151	0.02	0								0.037946
152	0	0								0.037946
153	0.64	0.01								0.032746
154	0	0								0.032746
155	0	0								0.032746
156	0.01	0								0.032664
157	0.01	0								0.032583
158	-0.05	0								0.032989
159							-1.25	0.12		0.043146
160	-0.06	0.01								0.043634
161	-0.07	0.01								0.044202
162	-0.05	0								0.044609
163	-0.1	0.01								0.045421
164	-0.16	0.01								0.046721
165	-0.07	0								0.04729
166	-0.02	0.01								0.047453
167	0.03	0.01								0.047209
168	0.04	0.01								0.046884
169	-0.01	0.01								0.046965
170	0.94	0.05								0.039327
171	0.08	0.01								0.038677
172	0.11	0.01								0.037783
173	0	0								0.037783
174	0.77	0.02								0.031527
175	-0.93	0.03								0.039083
176	0	0								0.039083
177	0	0								0.039083
178	0	0								0.039083
179	0	0								0.039083
180	0	0								0.039083
181	0	0.01								0.039083
182	-0.01	0								0.039165
183	0.01	0								0.039083
184	0	0								0.039083
185	-0.02	0.01								0.039246
186	0.91	0.06								0.031852
187	-0.79	0.03								0.038271
188	0	0.01								0.038271
189	0.01	0								0.03819
190	0.86	0.04								0.031202
191	-0.01	0.01								0.031283
192							-1.04	0.12		0.039733
193	-0.17	0								0.041115
194	-0.55	0.04								0.045584
195	2.23	0.64								0.027464
196	-0.6	0.14								0.032339
197	1.52	0.13								0.019989
198							-1.57	0.09		0.032746
199				-4.13	1.3					0.066304
200	1.71	0.22								0.052409
201	-0.06	0.03								0.052897
202	-0.2	0.12								0.054522
203	3.55	1.5								0.025676
204	-0.08	0.02								0.026326
205	-0.14	0.04								0.027464
206	-0.31	0.05								0.029983
207	-0.12	0.02								0.030958
208	-0.95	0.07								0.038677
209	-0.03	0.02								0.038921
210	1.14	0.12								0.029658
211	-0.02	0.01								0.02982
212	-0.02	0.01								0.029983
213	-0.04	0.01								0.030308
214							-1.06	0.07		0.038921
215	-0.01	0								0.039002
216	-0.01	0								0.039083
217	0.01	0								0.039002
218	1.02	0.07								0.030714
219	0.01	0								0.030633
220	0	0.01								0.030633
221	0.92	0.03								0.023158
222	-0.86	0.02								0.030145
223	0	0								0.030145
224	0.01	0								0.030064
225	0.01	0								0.029983
226	0	0.01								0.029983
227	0.01	0.01								0.029902
228	-0.98	0.04								0.037865
229	0.03	0.01								0.037621
230	-0.01	0								0.037702
231	0.04	0.02								0.037377
232	1.02	0.04								0.029089
233	0	0.01								0.029089
234	1.57	2.12								0.016332
235	0	0.2								0.016332
236	-0.03	0.03								0.016576
237	-0.34	0.09								0.019339
238							-1.09	0.49		0.028195
239	1	0.81								0.02007
240				-2.28	1.4					0.038596
241							-1.62	0.44		0.051759
242	-0.58	0.03								0.056472
243	-0.16	0.06								0.057772
244	-0.1	0.15								0.058585
245	0.92	0.07								0.051109
246							-1.32	0.12		0.061835
247							-1.66	0.34		0.075323
248	-0.02	0								0.075485
249	-0.03	0.01								0.075729
250	-0.03	0.02								0.075973
251	-0.07	0.37								0.076542
252	-0.05	0.04								0.076948
253							-1.18	0.09		0.086536
254	-0.03	0.01								0.08678
255	-0.02	0.02								0.086942
256	0.02	0.09								0.08678
257	0.05	0.47								0.086374
258				-2.87	0.22					0.109694
259	1.77	1.76								0.095312
260	-0.08	0.05								0.095962			0
261	-0.54	0.09								0.100349			0
262				-2.24	0.85					0.11855			0
263	-0.12	0.36								0.119525			0
264	-0.15	0.06								0.120744			0
265				-15.38	6.05					0.245714			0
266	-0.41	0.71								0.249045			0
267	-0.32	0.08								0.251645			0
268	-0.63	0.23								0.256764			0
269				-3.02	2.7					0.281303			0
270				-3.13	3.66					0.306736			0
271	-0.83	0.13								0.31348			0
272							-1.25	0.31		0.323637			0
273	0.14	0.24								0.322499			0
274				-2.42	0.49					0.342163			0
275				-3.64	0.26					0.37174			0
276				-2.25	0.15					0.390022			0
277	-0.47	0.07								0.393841
278	-0.25	0.1								0.395872
279							-1.94	3.23		0.411636
280	-0.07	0.04								0.412204
281	-0.31	0.1								0.414723
282	1.71	1.44								0.400829
283	-0.11	0.04								0.401723
284	-0.05	0.16								0.402129
285							-1.17	1.83		0.411636
286	-0.15	0.62								0.412854
287	-0.58	0.63								0.417567
288	-0.11	0.39								0.418461
289	-0.03	0.11								0.418705
290	1.79	0.95								0.40416
291	-0.26	0.08								0.406273
292				-2.48	0.19					0.426424
293							-1.79	0.53		0.440969
294							-1.96	0.52		0.456894
295				-3.53	1.97					0.485577
296	-0.65	0.33								0.490859
297							-1.08	0.37		0.499634
298	-0.35	0.08								0.502478
299	-0.16	0.15								0.503778
300				-4.92	3.84					0.543756
301	-0.39	0.12								0.546925
302	1.16	0.23								0.537499
303	-0.19	0.5								0.539043
304				-2.33	0.23					0.557975
305	-0.35	1.73								0.560819
306				-3.3	0.07					0.587633
307							-1.54	0.71		0.600146
308	-0.85	0.08								0.607053
309				-2.34	0.45					0.626066
310	-0.76	0.12								0.632242
311	-0.05	0.04								0.632648
312	1.85	0.61								0.617616
313							-1.34	0.14		0.628504
314	-0.52	0.13								0.632729
315	-0.04	0.02								0.633054
316	0.05	0.11								0.632648
317	0.21	0.43								0.630942
318	-0.49	0.07								0.634923
319	-0.1	0.04								0.635736
320	-0.21	0.03								0.637442
321	1.23	0.13								0.627448
322							-1.11	0.09		0.636467
323	0.97	0.12								0.628585
324	1.68	0.8								0.614935
325	-0.11	0.03								0.615828
326	-0.09	0.04								0.61656
327							-1.66	1.93		0.630048
328							-1.35	0.26		0.641017
329	-0.15	0.03								0.642236
330	-0.96	0.14								0.650037
331	0.81	0.71								0.643455
332	-0.65	0.14								0.648736
333	-0.18	0.01								0.650199
334	-0.14	0.01								0.651337
335	-0.4	0.11								0.654587
336	-0.15	0.24								0.655806
337	-0.13	0.04								0.656862
338	-0.19	0.84								0.658406
339	0.54	0.61								0.654018
340	0.18	1.26								0.652555			0
341				-2.41	0.06					0.672138			0
342				-3.33	0.08					0.699196			0
343				-2.5	0.25					0.719509			0
344	-0.42	0.14								0.722922			0
345	-0.24	0.08								0.724872			0
346	-0.16	0.16								0.726172			0
347							-1.17	1.08		0.735679			0
348	-0.39	0.18								0.738848			0
349	3.37	0.37								0.711465			0
350	-0.68	0.69								0.71699			0
351	-0.26	0.12								0.719103			0
352	0.12	0.12								0.718128			0
353							-1.98	1.4		0.734216			0
354				-7.9	6.23					0.798407			0
355				-4.68	4.21					0.836435			0
356				-2.13	1.64					0.853742			0
357							-1.51	1.14		0.866011			0
358				-2.34	0.57					0.885025			0
359	-0.08	0.1								0.885675
360	-0.17	0.22								0.887056			0
361	-0.07	0.02								0.887625			0
362	-0.03	0.03								0.887869			0
363	-0.04	0.02								0.888194			0
364	0.67	0.05								0.88275			0
365	-0.82	0.09								0.889413			0
366	0.05	0.02								0.889006			0
367	0.03	0.01								0.888762			0
368	-0.01	0								0.888844			0
369	0.75	0.09								0.88275			0
370	-0.02	0.01								0.882912			0
371	0.01	0.01								0.882831			0
372	-0.01	0								0.882912			0
373	0	0								0.882912			0
374	0.01	0								0.882831			0
375	0.52	0.06								0.878606			0
376	-0.02	0								0.878768
377	-0.01	0								0.878849
378	-0.02	0								0.879012
379	0.3	0.14								0.876574
380	-0.05	0.02								0.876981
381	-0.23	0.08								0.878849
382	-0.14	0.04								0.879987
383	-0.07	0.02								0.880556
384	-0.09	0								0.881287
385	-0.62	0.63								0.886325
386	-0.1	0.01								0.887137
387	0.05	0.03								0.886731
388	0.03	0.06								0.886487
389	-0.25	0.03								0.888519
390	-0.06	0.01								0.889006
391	-0.07	0.02								0.889575
392	0.07	0.07								0.889006
393	0.06	0								0.888519
394	0.04	0.01								0.888194
395	0.12	0.22								0.887219
396	0.19	0.29								0.885675
397	-0.09	0.52								0.886406
398	0.37	0.9								0.8834
399	0.51	0.94								0.879256
400	-0.05	0.02								0.879662
401	-0.03	0.01								0.879906
402	-0.6	0.09								0.884781
403	-0.03	0.01								0.885025
404	-0.12	0.01								0.886
405	0.51	0.06								0.881856
406	0.02	0.01								0.881693
407	0.01	0								0.881612
408	0.37	0.07								0.878606
409	0.03	0								0.878362
410	0.06	0.01								0.877874
411	0.01	0								0.877793
412	0.47	0.06								0.873974
413	0	0.01								0.873974
414	-0.1	0.01								0.874787
415	-0.03	0								0.87503
416	-0.06	0.01								0.875518
417	-0.29	0.08								0.877874
418	-0.72	0.13								0.883725
419				-3.31	0.71					0.91062
420	-0.2	0.01								0.912245
421	0.16	0.03								0.910945
422	-0.2	0.06								0.91257
423	-0.01	0.04								0.912651
424	-0.13	0.06								0.913708
425	0.22	0.01								0.91192
426	3.36	3.58								0.884619
427	0.03	0.01								0.884375
428	0.09	0.01								0.883643
429	2	0.04								0.867393
430	-0.05	0.07								0.867799
431	0.06	0.01								0.867311
432	0.09	0.01								0.86658
433	-0.05	0								0.866986
434	-0.13	0								0.868043
435	0.28	0.05								0.865767
436	0.02	0								0.865605
437	-0.06	0.01								0.866092
438	-0.1	0.01								0.866905
439	-0.01	0								0.866986
440	0.01	0.01								0.866905
441	-0.03	0.01								0.867149
442	0.09	0.06								0.866417
443	0.39	0.05								0.863249
444	0.04	0.01								0.862924
445	-0.16	0.1								0.864224
446	0.03	0.01								0.86398
447	-0.01	0.03								0.864061
448							-1.2	1.28		0.873812
449	-0.15	0								0.87503
450							-1.25	0.13		0.885187
451	-0.33	2.77								0.887869
452				-2.94	2.76					0.911758
453				-4.28	0.25					0.946534
454	-0.65	0.08								0.951816
455	-0.81	0.02								0.958398
456	-0.83	0.23								0.965142
457	4.4	0.25								0.92939
458	0.1	0.04								0.928577
459	0.12	0.03								0.927602
460	4.32	0.49								0.8925
461	0.19	0.01								0.890956
462	0.06	0.01								0.890469
463	0.13	0.01								0.889413
464	1.83	0.13								0.874543
465	0.07	0								0.873974
466	0.02	0								0.873812
467	-0.06	0.01								0.874299
468	-0.08	0.01								0.874949
469	0.45	0.05								0.871293
470	-0.43	0.06								0.874787
471	-0.09	0.01								0.875518			0
472	-0.12	0.01								0.876493			0
473	0.52	0.07								0.872268			0
474	-0.03	0.01								0.872512			0
475	-0.2	0.02								0.874137			0
476	0.02	0								0.873974			0
477	0.07	0								0.873405			0
478	-0.93	0.32								0.880962			0
479	-0.22	0.3								0.88275			0
480							-1.37	0.47		0.893882			0
481	-0.18	0.04								0.895344			0
482	1.05	0.09								0.886812			0
483	0.66	0.03								0.88145			0
484	0	0.01								0.88145			0
485	0	0								0.88145			0
486	-0.02	0.01								0.881612
487	-0.03	0.03								0.881856
488	-0.09	0.03								0.882587
489	-0.68	0.06								0.888112
490	0.79	1.85								0.881693
491	-0.13	0.14								0.88275
492	-0.05	0.06								0.883156
493	-0.2	0.17								0.884781
494	0.2	0.32								0.883156
495	5.16	0.54								0.841229
496	0.02	0.26								0.841066
497	-0.04	0.69								0.841391
498	-0.66	0.9								0.846754
499	-0.07	0.15								0.847323
500	0.06	0.09								0.846835
501	0.13	0.06								0.845779
502				-2.01	0.08					0.862111
503	-0.01	0								0.862192
504	0.1	0.02								0.86138
505							-1.1	0.18		0.870318
506	0.06	0.01								0.86983
507	0.02	0								0.869668
508	0.06	0.02								0.86918
509	0.59	0.16								0.864386
510	0.02	0								0.864224
511	0.03	0								0.86398
512	0.03	0.01								0.863736
513	0.37	0.03								0.86073
514	-0.39	0.03								0.863899
515	-0.37	0.03								0.866905
516	-0.37	0.03								0.869911
517	-0.4	0.03								0.873162
518	0	0								0.873162
519	0.4	0.01								0.869911
520	0.4	0.02								0.866661
521	0	0								0.866661
522	0	0								0.866661
523	0	0								0.866661
524	0	0								0.866661
525	-0.39	0.01								0.86983
526	-0.39	0.02								0.872999
527	0.38	0.01								0.869911
528	0	0								0.869911
529	0.37	0.02								0.866905
530	0	0								0.866905
531	0.38	0.02								0.863817
532	-0.38	0.03								0.866905
533	0	0								0.866905
534	0.39	0.01								0.863736
535	0	0								0.863736
536	0	0								0.863736
537	0	0								0.863736
538	0.01	0								0.863655
539	0.42	0.03								0.860242
540	0	0								0.860242
541	-0.43	0.02								0.863736
542	0.45	0.03								0.86008
543	-0.01	0								0.860161
544	0	0								0.860161
545	-0.01	0								0.860242
546	-0.01	0								0.860323
547	-0.01	0								0.860405
548	-0.48	0.03								0.864305
549	-0.48	0.04								0.868205
550	-0.03	0								0.868449
551	-0.44	0.04								0.872024
552	-0.02	0								0.872187
553	-0.04	0.01								0.872512
554	-0.05	0.01								0.872918
555	-0.05	0.01								0.873324
556	-0.51	0.03								0.877468
557	-0.26	0.02								0.879581
558	-0.09	0.03								0.880312
559	0	0								0.880312
560	0.04	0.01								0.879987
561	-0.06	0.02								0.880475
562	-0.07	0.02								0.881043
563	-0.54	0.01								0.885431
564	-0.01	0.07								0.885512			0
565	0.1	0.34								0.8847			0
566	-0.6	0.03								0.889575			0
567	-0.2	0.14								0.8912			0
568							-1.45	0.33		0.902982			0
569	0.55	0.07								0.898513			0
570	0.44	0.01								0.894938			0
571	4.12	1.98								0.861461			0
572	-0.4	0.07								0.864711			0
573	-0.12	0								0.865686			0
574	0.64	0.14								0.860486			0
575				-2.12	0.27					0.877712			0
576	-0.31	0.02								0.880231			0
577	-0.08	0.01								0.880881			0
578							-1.51	0.25		0.89315
579	-0.22	0.21								0.894938
580	-0.07	0.01								0.895507
581	-0.87	0.06								0.902576
582							-1.12	0.87		0.911676
583	0.1	0.05								0.910864
584							-1.13	0.41		0.920046
585	-0.25	0.02								0.922077
586				-2.76	0.55					0.944503
587	-0.12	0.04								0.945478
588	-0.67	0.15								0.950922
589	-0.21	0.01								0.952629
590	0.55	0.59								0.94816
591							-1.63	0.11		0.961404
592	-0.18	0								0.962867
593	0.65	0.12								0.957585
594	-0.71	0.5								0.963354
595	-0.18	0.03								0.964817
596	-0.86	0.05								0.971805
597	-0.45	0.15								0.975461
598	-0.93	0.19								0.983018
599	-0.24	0.06								0.984968			0
600	0.71	0.22								0.979199			0
601	3.24	1.09								0.952872			0
602				-2.97	0.91					0.977005			0
603							-1.25	0.19		0.987162			0
604	-0.23	0.01								0.989031			0
605							-1.35	0.59		1
606	1.87	0.22								0.984805
607	0.01	0.02								0.984724
608	0.02	0.02								0.984562
609	0.48	0.08								0.980661
610	-0.3	0.61								0.983099
611	0.05	0.02								0.982693
612	0.08	0.02								0.982043
613	0.25	0.23								0.980011
614	0.03	0.01								0.979768
615	0.02	0								0.979605
616	0.01	0.02								0.979524
617	0.01	0								0.979443
618	0.01	0								0.979361
619	0	0.01								0.979361
620	0.45	0.06								0.975705
621	0.43	0.03								0.972211
622	-0.49	0.02								0.976192
623	0	0								0.976192			0
624	-0.42	0.03								0.979605			0
625	-0.45	0.03								0.983262			0
626	-0.46	0.02								0.986999			0
627	0	0								0.986999			0
628	0.44	0.01								0.983424			0
629	0	0								0.983424			0
630	0	0								0.983424			0
631	0.43	0.03								0.97993
632	0.42	0.01								0.976517
633	0	0.01								0.976517
634	0	0								0.976517
635	0.43	0.03								0.973023
636	0.42	0.05								0.969611
637	0	0								0.969611
638	0	0								0.969611			0
639	0	0								0.969611			0
640	0	0								0.969611			0
641	0	0								0.969611			0
642	0	0								0.969611			0
643	0	0								0.969611			0
644	0	0								0.969611
645	0	0								0.969611
646	0	0								0.969611
647	0	0								0.969611
648	-0.37	0.02								0.972617
649	-0.36	0.03								0.975542
650	-0.38	0.02								0.97863
651	0.01	0								0.978549
652	-0.39	0.03								0.981718
653	-0.39	0.04								0.984887
654	0.43	0.02								0.981393
655	0.01	0								0.981311
656	0.01	0								0.98123
657	0	0								0.98123
658	0	0								0.98123
659	0.01	0								0.981149
660	-0.45	0.03								0.984805
661	-0.46	0.04								0.988543
662	-0.49	0.02								0.992525
663	0.51	0.02								0.988381
664	0	0								0.988381
665	0.5	0.04								0.984318
666	0	0								0.984318
667	-0.55	0.05								0.988787
668	-0.01	0								0.988868
669	-0.02	0								0.989031
670	-0.02	0								0.989193
671	0	0								0.989193
672	-0.04	0.01								0.989518
673	-0.01	0								0.989599
674	0	0								0.989599
675	0.55	0.04								0.98513
676	-0.01	0								0.985212
677	0.56	0.04								0.980661
678	0	0								0.980661
679	0.53	0.03								0.976355
680	-0.01	0								0.976436
681	-0.01	0								0.976517
682	-0.01	0								0.976599
683	0.48	0.03								0.972698
684	-0.52	0.02								0.976924
685	0	0								0.976924
686	0	0								0.976924
687	0.48	0.02								0.973023
688	-0.01	0								0.973105
689	0	0								0.973105
690	0	0								0.973105
691	-0.01	0								0.973186
692	-0.01	0								0.973267
693	0.59	0.01								0.968473
694	0.56	0.01								0.963923
695	-0.03	0.01								0.964167
696	-0.03	0.01								0.96441
697	0	0								0.96441
698	0.54	0.01								0.960023
699	-0.01	0.02								0.960104
700	-0.01	0.02								0.960185
701	0	0.01								0.960185
702	0.08	0.02								0.959535
703	-0.11	0.15								0.960429
704	0.01	0.01								0.960348
705	0.02	0.01								0.960185
706	-0.19	0.07								0.961729
707	-0.15	0.11								0.962948
708							-1.22	0.18		0.972861
709	0.8	0.04								0.966361
710	1.34	0.94								0.955472
711	2.63	0.27								0.934103
712	-0.78	0.04								0.94044
713	-0.01	0.28								0.940522
714	-0.2	0.15								0.942147
715	-0.02	0.06								0.942309
716	-0.05	0.02								0.942716
717	0.53	0.01								0.938409
718	0.01	0.02								0.938328
719	0.3	0.2								0.93589
720	-0.01	0.01								0.935971
721	0	0.01								0.935971
722	0.01	0.01								0.93589
723	-0.43	0.1								0.939384
724	0	0								0.939384
725	0	0								0.939384
726	-0.64	0.01								0.944584
727	0	0								0.944584
728	0.01	0								0.944503
729	0.01	0								0.944422
730	0	0								0.944422
731	0	0.01								0.944422
732	0.01	0.01								0.944341
733	0.02	0.01								0.944178
734	0.01	0.01								0.944097
735	0.02	0								0.943934
736	-0.86	0.09								0.950922
737	-0.01	0.2								0.951003
738	0.01	0.01								0.950922
739							-1.09	0.07		0.959779
740							-1	2.79		0.967904
741	-0.91	0.51								0.975299
742	-0.11	0.03								0.976192
743	-0.05	0.01								0.976599
744	-0.17	0.03								0.97798
745	-0.15	0.51								0.979199
746	-0.04	0.05								0.979524
747	-0.07	0.33								0.980093
748	-0.06	0.05								0.98058
749	-0.02	0.02								0.980743
750	-0.01	0.02								0.980824
751	-0.02	0.02								0.980986
752	-0.01	0.01								0.981068
753	0	0.01								0.981068
754	0	0.01								0.981068
755	0	0.01								0.981068
756	0.01	0								0.980986
757	0	0.18								0.980986
758	0	0								0.980986
759	0.01	0								0.980905
760	-0.5	0.01								0.984968
761	0.01	0								0.984887
762	0.49	0.01								0.980905
763	0	0								0.980905
764	0	0								0.980905
765	-0.01	0								0.980986
766	0.59	0.01								0.976192
767	0.01	0								0.976111
768	0	0								0.976111
769	0.01	0								0.97603
770	-0.56	0.01								0.98058
771	-0.56	0.01								0.98513
772	0	0								0.98513			0
773	0	0								0.98513			0
774	0	0								0.98513			0
775	-0.62	0.02								0.990168			0
776	0.01	0								0.990087			0
777	0.01	0								0.990006			0
778	0.64	0.02								0.984805			0
779	-0.74	0.02								0.990818			0
780	0.85	0.03								0.983912
781	-0.02	0								0.984074
782	-0.01	0								0.984155
783	0.71	0.02								0.978386
784	0	0.01								0.978386
785	0	0								0.978386
786	-0.01	0								0.978468
787	-0.01	0								0.978549
788	-0.01	0								0.97863
789	0.53	0.01								0.974324
790	-0.01	0								0.974405
791	0	0								0.974405
792	-0.01	0								0.974486
793	0	0								0.974486
794	0	0								0.974486
795	-0.01	0								0.974567
796	0.51	0.02								0.970423
797	0.01	0.01								0.970342
798	0.01	0								0.970261
799	0.01	0								0.97018
800	0.01	0								0.970098
801	0.01	0.01								0.970017
802	0.01	0.01								0.969936
803	0.63	0.06								0.964817
804	-0.69	0.06								0.970423
805	-0.01	0.02								0.970505
806	-0.01	0.01								0.970586
807	-0.67	0.14								0.97603
808	-0.01	0.65								0.976111
809	0.77	1.57								0.969855
810	-0.02	0.12								0.970017
811	-0.17	0.26								0.971398
812	-0.04	0.01								0.971723
813	-0.01	0.02								0.971805
814	0.01	0.04								0.971723
815	-0.01	0.02								0.971805
816	0	0.01								0.971805
817	0.01	0.01								0.971723
818	-0.14	0.17								0.972861
819	0.02	0.01								0.972698
820	-0.39	0.04								0.975867
821	0.44	0.01								0.972292
822	0.48	0.02								0.968392
823	0	0								0.968392
824	0	0								0.968392
825	0	0								0.968392
826	0	0								0.968392
827	0	0								0.968392
828	0	0								0.968392
829	0	0								0.968392
830	0	0.01								0.968392
831	-0.42	0.01								0.971805
832	0.46	0.03								0.968067
833	0	0.07								0.968067
834	0	0.03								0.968067
835	0	0.03								0.968067
836	0.01	0.55								0.967986
837	0.01	0.02								0.967904
838	-0.02	0.11								0.968067
839	-0.01	0.11								0.968148
840	-0.04	0.68								0.968473
841	0.05	0.4								0.968067
842	-0.4	0.59								0.971317
843	0	0.01								0.971317
844	0.1	0.04								0.970505
845	-0.05	0.08								0.970911
846	-0.01	0.03								0.970992
847	0.09	0								0.970261
848	-0.42	0.19								0.973674
849	0	0.15								0.973674
850	0.01	0								0.973592
851	0.03	0.02								0.973349
852	0.01	0.05								0.973267
853	0	0.03								0.973267
854	0.36	0.03								0.970342

## Sheet: Fig. 2 Naa20
Position along ORF	-1 < ΔΔG			ΔΔG < -2			-2 < ΔΔG < -1			NatB Catalytic (PDB: 8BIP)			Ssb1/2
	Mean	SD		Mean	SD		Mean	SD		Normalized cumulative ΔG	SD
1	4.336	6.1								-0.04785
2				-2.34	1.448					-0.02203
3				-5.114	0.877					0.034408
4				-4.096	1.121					0.079609
5							-1.084	0.843		0.091571
6				-2.659	0.638					0.120914
7				-2.575	0.966					0.14933
8	4.341	3.094								0.101426
9	-0.776	0.734								0.109989
10				-2.729	0.58					0.140105
11	0.149	0.61								0.13846
12	-0.168	0.821								0.140314
13				-3.473	1.154					0.17864
14	-0.947	1.474								0.18909
15	-0.646	0.502								0.196219
16				-3.41	1.436					0.23385
17	-0.608	0.795								0.240559
18	-0.2	0.128								0.242766
19	-0.395	1.292								0.247125
20				-4.508	0.94					0.296873
21	1.275	3.157								0.282803
22				-3.031	0.651					0.316251
23	-0.547	0.276								0.322287
24	-0.295	0.252								0.325542
25	0.885	1.218								0.315776
26							-1.511	2.003		0.332451
27	0.221	0.504								0.330012
28	-0.952	0.549								0.340517
29				-3.213	0.572					0.375974
30	-0.103	1.702								0.377111
31	-0.239	0.074								0.379748
32	-0.775	0.221								0.3883
33				-3.122	0.624					0.422753
34	-0.364	0.576								0.42677
35	-0.213	0.099								0.42912
36	-0.698	0.777								0.436823
37				-4.663	0.911					0.48828
38							-1.476	0.563		0.504569
39	-0.476	0.231								0.509821
40							-1.774	0.95		0.529398
41	3.222	3.43								0.493842
42	-0.255	0.084								0.496656
43	-0.439	0.426								0.501501
44	-0.529	0.249								0.507338
45	-0.608	0.539								0.514048
46	0.008	0.205								0.51396
47	-0.484	0.23								0.519301
48	-0.425	4.121								0.523991
49				-2.402	0.527					0.550498
50	-0.79	0.684								0.559216
51	-0.834	0.551								0.568419
52	1.425	1.024								0.552694
53	-0.104	0.067								0.553841
54	-0.252	0.124								0.556622
55							-1.008	0.826		0.567746
56				-3.243	2.425					0.603534
57				-2.159	1.612					0.627359
58	-0.227	0.248								0.629864
59	0.188	0.148								0.627789
60	0.218	0.512								0.625383
61	-0.119	0.06								0.626697
62	-0.095	0.081								0.627745
63	-0.18	0.078								0.629731
64	-0.059	0.085								0.630382
65	-0.092	0.054								0.631398
66	-0.283	0.205								0.634521
67	-0.07	0.02								0.635293
68	0.165	0.184								0.633472
69	-0.008	0.008								0.633561
70	-0.173	0.133								0.63547
71	-0.001	0.007								0.635481
72	-0.001	0.004								0.635492
73	0.233	0.159								0.632921
74	-0.037	0.011								0.633329
75	-0.022	0.023								0.633572
76	-0.022	0.023								0.633814
77	-0.05	0.037								0.634366
78	-0.007	0.03								0.634443
79	-0.007	0.03								0.634521
80	-0.08	0.035								0.635404
81	-0.002	0.032								0.635426
82	-0.158	0.07								0.637169
83	-0.066	0.189								0.637898
84	-0.557	0.18								0.644044
85							-1.244	0.547		0.657772
86				-11.069	4.229					0.779922
87				-2.122	0.519					0.803339
88				-2.195	3.278					0.827562
89				-3.635	2.647					0.867675
90				-3.424	0.433					0.90546
91	-0.343	0.087								0.909245
92	-0.387	0.09								0.913516
93	-0.135	0.043								0.915006
94	-0.013	0.045								0.915149
95	-0.427	1.86								0.919861
96	-0.13	0.059								0.921296			0
97	-0.023	0.028								0.92155			0
98	0.14	0.402								0.920005			0
99	-0.583	0.338								0.926438			0
100	-0.123	0.065								0.927796			0
101	0.492	0.323								0.922366			0
102	-0.271	0.596								0.925357			0
103							-1.207	0.643		0.938677			0
104	-0.179	0.061								0.940652			0
105	0.396	0.204								0.936282			0
106							-1.148	0.517		0.948951			0
107	-0.162	1.104								0.950738			0
108	-0.995	0.52								0.961718			0
109	-0.473	0.256								0.966938			0
110	0.174	0.147								0.965018			0
111	-0.023	0.014								0.965272			0
112	0.003	0.009								0.965239
113	-0.019	0.008								0.965448
114	-0.024	0.013								0.965713
115	0.314	0.226								0.962248
116	-0.027	0.015								0.962546
117	-0.01	0.009								0.962656
118	-0.035	0.014								0.963043			0
119	-0.407	0.537								0.967534			0
120	-0.01	0.011								0.967644			0
121	-0.048	0.165								0.968174			0
122	-0.075	0.049								0.969002			0
123	-0.05	0.025								0.969554			0
124	-0.136	0.042								0.971054			0
125	-0.047	0.011								0.971573
126	-0.03	0.008								0.971904
127	-0.468	0.23								0.977069			0
128	-0.091	0.026								0.978073			0
129	-0.043	0.016								0.978547			0
130	0.448	0.231								0.973603			0
131	-0.303	0.302								0.976947			0
132	-0.031	0.014								0.977289			0
133	-0.008	0.007								0.977378			0
134	-0.015	0.013								0.977543
135	-0.008	0.015								0.977631
136	-0.008	0.007								0.97772			0
137	-0.01	0.007								0.97783			0
138	-0.284	0.188								0.980964			0
139	-0.37	0.201								0.985047			0
140	0	0.004								0.985047			0
141	-0.002	0.006								0.985069			0
142	-0.006	0.006								0.985135			0
143	-0.023	0.01								0.985389			0
144	-0.046	0.027								0.985897			0
145	-0.004	0.01								0.985941			0
146	-0.024	0.012								0.986206			0
147	-0.015	0.007								0.986371			0
148	0.248	0.135								0.983635			0
149	0.285	0.157								0.98049			0
150	0.002	0.006								0.980467			0
151	-0.011	0.006								0.980589			0
152	-0.004	0.005								0.980633			0
153	0.199	0.13								0.978437			0
154	0	0.005								0.978437			0
155	0.002	0.004								0.978415			0
156	-0.207	0.121								0.980699			0
157	-0.241	0.132								0.983359			0
158	-0.007	0.006								0.983436			0
159	0.345	0.184								0.979629			0
160	0.385	0.203								0.97538			0
161	-0.068	0.313								0.976131			0
162	-0.373	0.183								0.980247			0
163	0.319	0.198								0.976726			0
164	-0.017	0.008								0.976914			0
165	-0.006	0.007								0.97698			0
166	0.328	0.22								0.973361			0
167	-0.014	0.009								0.973515			0
168	-0.311	0.194								0.976947			0
169	-0.556	0.28								0.983083			0
170	0.005	0.006								0.983028			0
171	-0.039	0.017								0.983458			0
172	-0.023	0.006								0.983712			0
173	-0.452	0.205								0.9887			0
174	0.286	0.17								0.985544			0
175	-0.326	0.145								0.989141			0
176	-0.004	0.008								0.989185			0
177	-0.25	0.147								0.991944			0
178	-0.003	0.007								0.991977
179	-0.014	0.01								0.992132
180	-0.271	0.169								0.995122
181	0.004	0.004								0.995078
182	0.283	0.168								0.991955
183	-0.006	0.005								0.992021
184	-0.434	0.218								0.996811
185	-0.006	0.006								0.996877
186	0.002	0.007								0.996855
187	-0.261	0.163								0.999735
188	0.004	0.007								0.999691
189	0.001	0.006								0.99968
190	-0.004	0.005								0.999724
191	-0.006	0.003								0.99979
192	0.234	0.163								0.997208
193	-0.012	0.011								0.99734
194	-0.241	0.164								1
195	0.251	0.194								0.99723

## Sheet: Fig. 2 Naa25
Position along ORF	-1 < ΔΔG			ΔΔG < -2			-2 < ΔΔG < -1			NatB Auxiliary (PDB: 8BIP)			Ssb1/2
	Mean	SD		Mean	SD		Mean	SD		Normalized cumulative ΔG	SD
1	-0.184	0.177								0.003005
2	-0.001	0.001								0.003022
3	0.192	0.183								-8.5e-05
4	-0.207	0.206								0.003412
5	-0.002	0.002								0.003446
6	-0.008	0.007								0.003565
7	0.189	0.188								0.000373
8	0.143	0.143								-0.00205
9	-0.002	0.001								-0.00204
10	-0.002	0.002								-0.002
11	0	0								-0.002
12	-0.001	0.001								-0.00199
13	-0.004	0.004								-0.00192
14	-0.001	0								-0.00192
15	-0.14	0.14								0.000458
16	-0.002	0.002								0.000492
17	0.002	0.002								0.000458
18	0.001	0.001								0.000441
19	-0.109	0.11								0.002309
20	-0.001	0								0.002309
21	0	0								0.002309
22	-0.001	0.001								0.002326
23	0	0								0.002326
24	-0.116	0.119								0.004346
25	0	0								0.004346
26	0.001	0.002								0.004312
27	0.001	0.001								0.004295
28	0.002	0.002								0.004261
29	-0.001	0								0.004261
30	-0.111	0.114								0.006196
31	-0.001	0.001								0.006213
32	-0.001	0.001								0.00623
33	0.002	0.002								0.006196
34	0	0								0.006196
35	-0.002	0.002								0.00623
36	-0.001	0								0.00623
37	-0.002	0.002								0.006264
38	0	0								0.006264
39	-0.122	0.122								0.008335
40	0.002	0.003								0.008284
41	0.001	0.001								0.008267
42	0.131	0.133								0.006009
43	0.001	0.002								0.005976
44	-0.001	0								0.005976
45	0	0								0.005976
46	-0.132	0.134								0.00825
47	-0.001	0								0.00825
48	-0.161	0.161								0.010983
49	0.002	0.002								0.010949
50	-0.001	0.001								0.010966
51	-0.002	0.002								0.011
52	-0.002	0.002								0.011034
53	-0.124	0.13								0.013241
54	0.002	0.002								0.013207
55	0.126	0.128								0.011034
56	0.001	0.002								0.011
57	0	0								0.011
58	-0.114	0.116								0.01297
59	0.001	0.001								0.012953
60	-0.004	0.004								0.013021
61	0.126	0.128								0.010848
62	0.113	0.112								0.008946
63	-0.007	0.009								0.009099			0
64	-0.007	0.012								0.009303			0
65	-0.005	0.013								0.009523			0
66	-0.003	0.004								0.009591			0
67	-0.096	0.098								0.011255			0
68	-0.001	0								0.011255			0
69	0	0								0.011255			0
70	-0.001	0.006								0.011357			0
71	0.009	0.017								0.011068			0
72	-0.006	0.014								0.011306			0
73	-0.002	0.002								0.01134			0
74	0.155	0.148								0.008827			0
75	-0.002	0.002								0.008861			0
76	-0.173	0.169								0.01173			0
77	0.005	0.006								0.011628			0
78	0.002	0.003								0.011578			0
79	0.217	0.206								0.008081			0
80	0.004	0.005								0.007996			0
81	0.008	0.01								0.007826			0
82	0.002	0.004								0.007758			0
83	0.003	0.003								0.007707
84	0.001	0.001								0.007724
85	0.003	0.005								0.007639
86	-0.005	0.004								0.007707
87	0.188	0.184								0.004583
88	-0.002	0.003								0.004634
89	-0.002	0.003								0.004685
90	-0.146	0.147								0.007181
91	-0.003	0.004								0.007249
92	0.128	0.129								0.005059
93	0.127	0.13								0.002852
94	-0.003	0.004								0.00292
95	-0.003	0.004								0.002988
96	-0.007	0.01								0.003158
97	-0.015	0.022								0.003531
98	-0.007	0.01								0.003701
99	0.084	0.08								0.002343
100	-0.06	0.04								0.003022
101	-0.001	0.002								0.002988
102	0.003	0.004								0.00292
103	0.001	0.002								0.002886
104	-0.092	0.086								0.004346
105	0.002	0.002								0.004312
106	-0.001	0.002								0.004346
107	0.002	0.002								0.004312
108	-0.003	0.003								0.004363
109	0.219	0.212								0.000764
110	0.005	0.005								0.000679
111	-0.005	0.006								0.000781
112	-0.01	0.01								0.000951
113	-0.004	0.002								0.000985
114	-0.002	0.002								0.001019
115	-0.021	0.022								0.001392
116	-0.012	0.013								0.001613
117	-0.228	0.216								0.00528
118	-0.002	0.002								0.005313
119	-0.028	0.031								0.00584
120	0.261	0.249								0.001613
121	0.206	0.201								-0.0018
122	-0.006	0.005								-0.00171
123	-0.009	0.009								-0.00156
124	-0.027	0.03								-0.00105
125	-0.007	0.007								-0.00093
126	0	0								-0.00093
127	-0.007	0.006								-0.00083
128	0	0								-0.00083
129	-0.103	0.1								0.000866
130	0.001	0.002								0.000832
131	0.006	0.006								0.00073
132	0.001	0.002								0.000696
133	0.001	0.003								0.000645
134	-0.003	0.003								0.000696
135	0.003	0.003								0.000645
136	-0.113	0.113								0.002563
137	0	0								0.002563
138	0.001	0.003								0.002512
139	0.184	0.188								-0.00068
140	0.002	0.003								-0.00073
141	-0.009	0.01								-0.00056
142	-0.015	0.015								-0.00031
143	-0.034	0.034								0.000272
144	0	0.001								0.000289
145	-0.174	0.181								0.003361
146	-0.275	0.283								0.008165
147	-0.023	0.023								0.008556
148	-0.018	0.017								0.008844
149	-0.013	0.015								0.009099
150	-0.03	0.03								0.009608
151	-0.055	0.056								0.010559
152	-0.016	0.017								0.010848
153	-0.01	0.01								0.011017
154	-0.036	0.036								0.011628
155	-0.018	0.021								0.011985
156	-0.012	0.014								0.012223
157	-0.02	0.02								0.012562
158	0.005	0.008								0.012426
159	-0.002	0.001								0.012443
160	-0.005	0.004								0.012511
161	-0.363	0.315								0.017859
162	-0.039	0.04								0.018538
163	-0.013	0.014								0.018775
164	0.152	0.157								0.01611
165	-0.003	0.003								0.016161
166	-0.005	0.005								0.016246
167	0.001	0.001								0.016229
168	-0.001	0.001								0.016246
169	0.139	0.147								0.01375
170	0	0								0.01375
171	-0.121	0.124								0.015856
172	-0.16	0.169								0.018724
173	-0.002	0.002								0.018758
174	-0.001	0.001								0.018775
175	-0.001	0.001								0.018758
176	0.001	0.003								0.018707
177	-0.118	0.125								0.020829
178	0	0								0.020829
179	0.001	0.001								0.020812
180	-0.15	0.159								0.023512
181	0.001	0.002								0.023478
182	0.002	0.002								0.023444
183	-0.006	0.005								0.023529
184	0	0.001								0.023512
185	0.134	0.141								0.021118
186	-0.003	0.003								0.021169
187	-0.201	0.211								0.024751
188	-0.011	0.011								0.024938
189	-0.024	0.024								0.025345			0
190	0	0.006								0.025447			0
191	-0.126	0.126								0.027586			0
192	-0.334	0.358								0.033663			0
193	-0.163	0.228								0.037534			0
194	0.296	0.304								0.032373			0
195	-0.047	0.048								0.033188			0
196	-0.154	0.159								0.035887			0
197	-0.03	0.03								0.036396			0
198	-0.018	0.019								0.036719			0
199	-0.027	0.028								0.037194			0
200	-0.061	0.062								0.038247			0
201	-0.012	0.012								0.03845			0
202	-0.015	0.016								0.038722			0
203	0.242	0.253								0.034427			0
204	0.267	0.278								0.029708			0
205	-0.01	0.01								0.029878			0
206	0	0.001								0.029861
207	-0.002	0.002								0.029895
208	-0.004	0.004								0.029962
209	0.002	0.002								0.029929
210	-0.138	0.151								0.032492
211	0.135	0.146								0.030013
212	-0.002	0.002								0.030047
213	-0.005	0.005								0.030132
214	0.145	0.158								0.02745
215	0.184	0.194								0.024157
216	-0.016	0.016								0.024428
217	-0.013	0.014								0.024666
218	-0.008	0.009								0.024819
219	-0.014	0.015								0.025073
220	-0.034	0.034								0.025651
221	-0.024	0.025								0.026075
222	-0.016	0.016								0.026347
223	-0.014	0.021								0.026703
224	-0.15	0.152								0.029283
225	0.163	0.229								0.025396
226	0.338	0.385								0.01886
227	-0.557	0.555								0.028282
228		0.962								0.044613
229	-0.689	0.951								0.060757
230				-3.463	0.646					0.119544
231				-2.823	1.681					0.167467
232	-0.119	0.13								0.169674
233	2.065	2.28								0.130969
234	-0.332	0.558								0.140442
235	-0.088	0.089								0.141953
236	-0.019	0.018								0.142258
237	-0.115	0.12								0.144295
238	-0.316	0.322								0.149761
239	-0.029	0.03								0.150271
240	-0.003	0.004								0.150339
241	-0.17	0.173								0.153276
242	-0.011	0.011								0.153462
243	-0.006	0.006								0.153564
244	-0.005	0.005								0.153649
245	-0.004	0.004								0.153717
246	-0.007	0.008								0.153853
247	-0.004	0.004								0.153921
248	-0.149	0.161								0.156654
249	-0.031	0.033								0.157214
250	-0.025	0.026								0.157655
251	0.099	0.107								0.155839
252	-0.032	0.037								0.156467
253	-0.055	0.059								0.157469
254	-0.027	0.028								0.157944
255	-0.153	0.158								0.160626
256	-0.108	0.132								0.162867
257	-0.105	0.11								0.164734
258	0.048	0.055								0.163801
259	0.615	1.306								0.14163
260	0.121	0.284								0.136809
261							-1.585	0.686		0.163716
262		0.697								0.175548
263	2.363	2.706								0.129611
264				-3.793	1.505					0.194001
265	1.073	1.194								0.173731
266	-0.22	0.22								0.177466
267	-0.104	0.104								0.179232
268	-0.119	0.113								0.18115
269	-0.103	0.102								0.182881
270	0.012	0.012								0.182678			0
271	0.001	0.002								0.182644			0
272	0.061	0.067								0.181506			0
273	0.004	0.005								0.181422			0
274	0.01	0.01								0.181252			0
275	0.001	0.001								0.181235			0
276	-0.103	0.11								0.183102
277	-0.002	0.002								0.183136
278	-0.002	0.002								0.18317
279	-0.047	0.056								0.184121
280	-0.011	0.011								0.184307
281	-0.023	0.027								0.184766
282	-0.018	0.008								0.184902
283	0.002	0.011								0.184715
284	-0.027	0.029								0.185207
285	0.03	0.02								0.184868
286	-0.017	0.018								0.185173
287	-0.036	0.036								0.185784
288	-0.017	0.016								0.186056
289	-0.228	0.226								0.189893
290	-0.079	0.072								0.191115
291	0.01	0.011								0.190928
292	-0.037	0.055								0.191862
293	-0.111	0.057								0.192829
294	-0.906	0.902								0.208142
295	-0.137	0.125								0.210264
296	2.935	2.71								0.164259
297				-2.316	2.305					0.203575
298	-0.043	0.032								0.203032
299	1	0.991								0.186209
300	-0.481	0.449								0.193831
301	0.012	0.014								0.193593
302	0.335	0.334								0.187923
303	0.085	0.102								0.186192
304	0.222	0.292								0.181235
305	0.019	0.021								0.180878
306	-0.045	0.048								0.181693
307	0.012	0.017								0.181405
308	0.019	0.02								0.181065
309	0.002	0.003								0.181014
310	0.006	0.008								0.180878
311	0.056	0.061								0.179843
312	-0.002	0.003								0.179894
313	0.021	0.026								0.179452
314	-0.041	0.047								0.18025
315	-0.029	0.035								0.180844
316	-0.025	0.026								0.181286
317	-0.062	0.073								0.182525
318	-0.114	0.118								0.184528			0
319	-0.052	0.058								0.185513			0
320	-0.09	0.093								0.187092			0
321	-0.172	0.149								0.189621			0
322	-0.108	0.114								0.191556			0
323	-0.013	0.012								0.19176			0
324	0.805	0.867								0.177042			0
325	-0.788	0.75								0.189774			0
326	-0.095	0.103								0.191522			0
327	-0.165	0.683								0.203117			0
328	0.886	0.951								0.186973			0
329				-5.443	0.941					0.279373
330							-1.179	0.461		0.299387
331	-0.023	0.054								0.300304
332	0.162	0.173								0.297367
333				-2.456	0.626					0.33906
334				-2.137	4.074					0.375337
335	-0.032	0.032								0.375881
336	-0.134	0.127								0.378037
337							-1.767	0.856		0.408033
338	-0.434	0.406								0.414925
339	-0.024	0.026								0.415367
340	-0.003	0.003								0.415418
341	-0.02	0.019								0.41574
342	-0.01	0.006								0.415842
343	-0.017	0.019								0.416164
344	-0.016	0.017								0.416453
345	0.059	0.059								0.415451
346	-0.016	0.018								0.415757
347	-0.026	0.027								0.416215
348	-0.075	0.077								0.417523
349	-0.007	0.006								0.417624
350	-0.002	0.001								0.417607
351	-0.033	0.035								0.418202
352	-0.009	0.009								0.418354
353	0.049	0.05								0.417506
354	-0.011	0.012								0.417709
355	-0.225	0.229								0.421597
356	-0.021	0.022								0.42197
357	-0.326	0.337								0.427691
358	-0.498	0.559								0.437181
359	0.094	0.107								0.435364
360	-0.566						-1.046	2.391		0.453121
361	-0.03	0.041								0.453817
362	-0.551	0.62								0.464342
363	-0.155	0.176								0.46733
364	0.024	0.04								0.466651
365	-0.078	0.056								0.467601
366	0.114	0.167								0.464766
367	-0.019	0.017								0.465055
368	-0.017	0.015								0.46531
369							-1.347	1.598		0.488176
370	-0.028	0.024								0.488584
371	0.003	0.002								0.48855
372	0.003	0.003								0.488499
373	-0.006	0.005								0.488584
374	-0.002	0.002								0.488618
375	-0.002	0.001								0.488635
376	0.023	0.028								0.488159
377	-0.007	0.006								0.488261
378	-0.003	0.003								0.488312
379	-0.005	0.005								0.488397
380	-0.025	0.026								0.488838
381	-0.019	0.019								0.489161
382	0.001	0.001								0.489144
383	0.034	0.03								0.488635
384	-0.041	0.041								0.489331
385	-0.064	0.071								0.490536
386	-0.001	0.001								0.490553
387	-0.056	0.059								0.491554
388	-0.023	0.023								0.491945
389	0.03	0.039								0.491283
390	0.099	0.105								0.4895
391	0.123	0.146								0.487022
392	-0.038	0.048								0.487837
393	-0.182	0.291								0.492777
394	0.09	0.13								0.49057
395	-0.13	0.262								0.486122
396				-3.059	1.38					0.538052
397	0.073	0.076								0.536761
398	-0.096	0.074								0.538018
399	-0.019	0.019								0.53834
400	-0.069	0.068								0.539494
401	-0.061	0.06								0.540513
402	-0.017	0.017								0.540802
403	-0.024	0.023								0.541192
404	-0.051	0.048								0.542007
405	0.038	0.043								0.541277
406	-0.009	0.009								0.54143
407	-0.015	0.014								0.541667			0
408	-0.12	0.122								0.543738			0
409	0.088	0.096								0.542109			0
410	-0.112	0.123								0.544197			0
411	0.006	0.006								0.544095			0
412	-0.114	0.12								0.546132			0
413	-0.119	0.127								0.548288			0
414	0.003	0.003								0.548237			0
415	-0.002	0.003								0.548288			0
416	-0.008	0.011								0.548475
417	0.136	0.147								0.545979
418	0.009	0.01								0.545809
419	-0.09	0.098								0.547473
420	0.138	0.148								0.544961
421	0.005	0.005								0.544876
422	0.007	0.008								0.54474
423	0.001	0.002								0.544706
424	-0.006	0.006								0.544808
425	-0.003	0.003								0.544859
426	-0.004	0.004								0.544927
427	-0.007	0.008								0.545063
428	-0.018	0.018								0.545368
429	0.197	0.207								0.541854
430	-0.01	0.008								0.54199
431	-0.057	0.058								0.542975
432	-0.003	0.008								0.54311
433	-0.008	0.008								0.543246
[truncated: 363 more rows]

## Sheet: Fig. 3d
	Mock (un-tagged)	Naa10(-HA)	Naa15 R354A, R355A	Naa15 R354E, R355E
[truncated: 3 more rows]

[truncated: 17 more sheets: Fig. 3f, Fig. 3g, Fig. 3i Naa15 R354A, R355A, Fig. 3i naa10∆, Fig. 3i Naa15 R354E, R355E, Fig. 3i naa15∆, Fig. 4a Seh1, Fig. 4a Nup85, Fig. 4a Pfk1, Fig. 4a Pfk2, Fig. 4a Trp2, Fig. 4a Trp3, Supplementary Fig. 1 6HD5 RMSF, Supplementary Fig. 1 5K18 RMSF, Supplementary Fig. 1 8BIP, Supplementary Fig. 4f, Supplementary Fig. 5]
